# Supplementary material for: Syllidae (Annelida, Polychaeta) from the Caribbean coast of Venezuela
Source: Zookeys. 2011 Jul 8;(117):1–28. doi: 10.3897/zookeys.117.858 (PMC3192416; doi:10.3897/zookeys.117.858)
Supplement: XML Treatment for Odontosyllis enopla [file zookeys.117.858-treatment1.xml]

<!DOCTYPE tp:taxon-treatment
  PUBLIC "-//TaxonX//DTD Taxonomic Treatment Publishing DTD v0 20100105//EN" "tax-treatment-NSO.dtd">
<tp:taxon-treatment xmlns:tp="http://www.plazi.org/taxpub"><tp:treatment-meta><mixed-citation publication-type="journal"><person-group><name><surname>Liñero-Arana</surname><given-names>Ildefonso</given-names></name><name><surname>Díaz Díaz</surname><given-names>Oscarn</given-names></name></person-group><article-title>Syllidae (Annelida, Polychaeta)  from the Caribbean coast of Venezuela</article-title><source>Zookeys</source><day>8</day><month>7</month><year>2011</year><volume>2011</volume><issue>117</issue><fpage>1</fpage><lpage>28</lpage><pub-id pub-id-type="doi">10.3897/zookeys.117.858</pub-id></mixed-citation></tp:treatment-meta><tp:nomenclature><tp:taxon-name>
                        	<tp:taxon-name-part taxon-name-part-type="genus">Odontosyllis</tp:taxon-name-part>
                        	<tp:taxon-name-part taxon-name-part-type="species">enopla</tp:taxon-name-part>
                        <object-id xmlns:xlink="http://www.w3.org/1999/xlink" xlink:type="simple">http://species-id.net/wiki/Odontosyllis_enopla</object-id>
                        </tp:taxon-name><tp:taxon-authority>Verrill, 1900</tp:taxon-authority><xref ref-type="fig" rid="F1">Figs 1.1–1.4</xref><tp:nomenclature-citation-list><tp:nomenclature-citation><tp:taxon-name>Odontosyllis enopla</tp:taxon-name><comment><xref ref-type="bibr" rid="B17">Hartman 1951</xref>:41.–<xref ref-type="bibr" rid="B39">Taylor 1971</xref>:205.–<xref ref-type="bibr" rid="B40">Uebelacker 1984</xref>:81–82, fig. 76a–g.–<xref ref-type="bibr" rid="B38">San Martín and Bone 2001</xref>:611.</comment></tp:nomenclature-citation></tp:nomenclature-citation-list></tp:nomenclature><tp:treatment-sec sec-type="Material examined"><title>Material examined.</title><p> GCPG198, (8), fine sand, 2 m depth; BMMQ103, (22), fine to coarse sand, 1 m depth; GCLB205, (17), fine sand, 1 m depth.</p></tp:treatment-sec><tp:treatment-sec sec-type="Description"><title>Description.</title><p> Length to 22.3 mm, width to 1.1 mm. Body with up to 76 chaetigers. Prostomium with anterior pair of eyespots and two pairs of large, lentigerous eyes. Median antenna long; lateral antennae shorter than median one. Nuchal organs as crescent-shaped ridges along posterior margin of prostomium. Occipital flap present. Dorsal cirri alternating in length. Compound falcigers bidentate, with fimbriated sheath between blade and shaft-head (<xref ref-type="fig" rid="F1">Fig. 1.1</xref>). Dorsal simple chaeta, only present on posterior chaetigers (<xref ref-type="fig" rid="F1">Fig. 1.2</xref>). Ventral simple chaeta bidentate (<xref ref-type="fig" rid="F1">Fig. 1.3</xref>). Acicula subdistally enlarged, with numerous serrations encircling the tip (<xref ref-type="fig" rid="F1">fig. 1.4</xref>). Pharynx extending to chaetigers 4–7, with six relatively large teeth, two lateral plates and four smaller ones; proventriculus from chaetigers 5–8 to 9–11, with 41–57 rows of muscle cells. Pygidium with a pair of cirriform anal cirri.</p><fig id="F1" position="float" orientation="portrait"><label>Figure 1.</label><caption><p><italic><tp:taxon-name>Odontosyllis enopla</tp:taxon-name></italic> <bold>1</bold> bidentate falciger, midbody chaetiger <bold>2</bold> dorsal simple chaeta, posterior chaetiger <bold>3</bold> ventral simple chaeta <bold>4</bold> acicula. <italic><tp:taxon-name>Odontosyllis guillermoi</tp:taxon-name></italic> <bold>5</bold> bidentate falciger, anterior chaetiger <bold>6</bold> bidentate falciger, midbody chaetiger <bold>7-10</bold> aciculae, anterior chaetiger. <italic><tp:taxon-name>Syllides floridanus</tp:taxon-name></italic> <bold>11</bold> long bidentate falciger, anterior chaetiger <bold>12</bold> short bidentate falciger, midbody chaetiger <bold>13</bold> bidentate falciger from same <bold>14</bold> neuroacicula, midbody chaetiger. <italic><tp:taxon-name>Salvatoria clavata</tp:taxon-name></italic> <bold>15</bold> dorsal simple chaeta, anterior chaetiger <bold>16</bold> ventral bidentate falciger, midbody chaetiger <bold>17</bold> ventral simple chaeta, posterior chaetiger. <italic><tp:taxon-name>Salvatoria limbata</tp:taxon-name></italic> <bold>18</bold> unidentate serrated falciger, midbody chaetiger <bold>19</bold> unidentate smooth falciger from same <bold>20</bold> bidentate falciger, midbody chaetiger <bold>21</bold> acicula from same. <italic><tp:taxon-name>Sphaerosyllis longicauda</tp:taxon-name></italic> <bold>22</bold> dorsal simple chaeta, anterior chaetiger <bold>23</bold> bidentate falciger, midbody chaetiger <bold>24</bold> acicula from same. <italic><tp:taxon-name>Sphaerosyllis piriferopsis</tp:taxon-name></italic> <bold>25</bold> dorsal unidentate falciger, anterior chaetiger <bold>26</bold> ventral unidentate falciger from same <bold>27</bold> acicula, midbody chaetiger (scale bars: 10µm).</p></caption><graphic xmlns:xlink="http://www.w3.org/1999/xlink" xlink:href="ZooKeys-117-001-g001.jpg" position="float" orientation="portrait" xlink:type="simple"/></fig></tp:treatment-sec><tp:treatment-sec sec-type="Distribution"><title>Distribution.</title><p> Barbados, Bermuda, Gulf of Mexico, Venezuela.</p></tp:treatment-sec><ref-list><ref id="B17"><mixed-citation xmlns:xlink="http://www.w3.org/1999/xlink" xlink:type="simple"><person-group><name name-style="western"><surname>Hartman</surname><given-names>O</given-names></name></person-group> (<year>1951</year>)<article-title> The littoral marine annelids of the Gulf of México</article-title>. <source>Publications of the Institute of Marine Science</source><volume>2</volume>: <fpage>7</fpage>–<lpage>124</lpage>.</mixed-citation></ref><ref id="B39"><mixed-citation xmlns:xlink="http://www.w3.org/1999/xlink" xlink:type="simple"><person-group><name name-style="western"><surname>Taylor</surname><given-names>JL</given-names></name></person-group> (<year>1971</year>)<source> Polychaetous annelids and benthic environments in Tampa Bay, Florida</source>. PhD thesis, Florida, <publisher-loc>United States of America: University of Florida</publisher-loc>.</mixed-citation></ref><ref id="B40"><mixed-citation xmlns:xlink="http://www.w3.org/1999/xlink" xlink:type="simple"><person-group><name name-style="western"><surname>Uebelacker</surname><given-names>JM</given-names></name></person-group> (<year>1984</year>)<article-title> Family Syllidae Grube, 1850</article-title>. In: <person-group><name name-style="western"><surname>Uebelacker</surname><given-names>JM</given-names></name><name name-style="western"><surname>Johnson</surname><given-names>PG</given-names></name></person-group> (<role>Eds</role>) <source>Taxonomic Guide to the Polychaetes of the Northern Gulf of Mexico</source>. <publisher-name>Barry A Vittor &amp; Assoc., Inc.</publisher-name>, <publisher-name>Mobile, Alabama</publisher-name>, IV, <fpage>1</fpage>–<lpage>151</lpage>.</mixed-citation></ref><ref id="B38"><mixed-citation xmlns:xlink="http://www.w3.org/1999/xlink" xlink:type="simple"><person-group><name name-style="western"><surname>San Martín</surname><given-names>G</given-names></name><name name-style="western"><surname>Bone</surname><given-names>D</given-names></name></person-group> (<year>2001</year>)<article-title> Syllidae (Polychaeta) de praderas de <italic>Thalassia testudinum</italic> en el Parque Nacional Morrocoy (Venezuela).</article-title><source>Revista de Biología Tropical</source><volume>49</volume> (<issue>2</issue>):<fpage>609</fpage>-<lpage>620</lpage>.</mixed-citation></ref></ref-list></tp:taxon-treatment>
