# Supplementary material for: Syllidae (Annelida, Polychaeta) from the Caribbean coast of Venezuela
Source: Zookeys. 2011 Jul 8;(117):1–28. doi: 10.3897/zookeys.117.858 (PMC3192416; doi:10.3897/zookeys.117.858)
Supplement: XML Treatment for Odontosyllis guillermoi [file zookeys.117.858-treatment2.xml]

<!DOCTYPE tp:taxon-treatment
  PUBLIC "-//TaxonX//DTD Taxonomic Treatment Publishing DTD v0 20100105//EN" "tax-treatment-NSO.dtd">
<tp:taxon-treatment xmlns:tp="http://www.plazi.org/taxpub"><tp:treatment-meta><mixed-citation publication-type="journal"><person-group><name><surname>Liñero-Arana</surname><given-names>Ildefonso</given-names></name><name><surname>Díaz Díaz</surname><given-names>Oscarn</given-names></name></person-group><article-title>Syllidae (Annelida, Polychaeta)  from the Caribbean coast of Venezuela</article-title><source>Zookeys</source><day>8</day><month>7</month><year>2011</year><volume>2011</volume><issue>117</issue><fpage>1</fpage><lpage>28</lpage><pub-id pub-id-type="doi">10.3897/zookeys.117.858</pub-id></mixed-citation></tp:treatment-meta><tp:nomenclature><tp:taxon-name>
                        	<tp:taxon-name-part taxon-name-part-type="genus">Odontosyllis</tp:taxon-name-part>
                        	<tp:taxon-name-part taxon-name-part-type="species">guillermoi</tp:taxon-name-part>
                        <object-id xmlns:xlink="http://www.w3.org/1999/xlink" xlink:type="simple">http://species-id.net/wiki/Odontosyllis_guillermoi</object-id>
                        </tp:taxon-name><tp:taxon-authority>Fukuda &amp; Nogueira, 2006</tp:taxon-authority><xref ref-type="fig" rid="F1">Figs 1.5–1.10</xref><tp:nomenclature-citation-list><tp:nomenclature-citation><tp:taxon-name>Odontosyllis guillermoi</tp:taxon-name><comment><xref ref-type="bibr" rid="B12">Fukuda and Nogueira 2006</xref>:225–229, figs. 1–2.</comment></tp:nomenclature-citation></tp:nomenclature-citation-list></tp:nomenclature><tp:treatment-sec sec-type="Material examined"><title>Material examined.</title><p> IMLR102, (18), as epibionts on <italic><tp:taxon-name>Crassostrea rhizophorae</tp:taxon-name></italic>, 0–0.5 m depth.</p></tp:treatment-sec><tp:treatment-sec sec-type="Description"><title>Description.</title><p> Length to 15.3 mm, width to 1.2 mm. Body with up to 76 chaetigers, with two black transverse stripes per segment. Nuchal organs at center of prostomium. Occipital flap rounded with diffuse black spot. Dorsal cirri of chaetiger 1 longer than remainder cirri. Dorsal cirri in median region alternately long and short. Bidentate falcigers serrated, with distal tooth hooked and slightly longer than subdistal <!--PageBreak--><!--PageBreak--><!--PageBreak--><!--PageBreak--><!--PageBreak--><!--PageBreak-->one on anterior chaetigers (<xref ref-type="fig" rid="F1">Fig. 1.5</xref>), much longer from midbody (<xref ref-type="fig" rid="F1">Fig. 1.6</xref>). Dorsal simple chaeta, only present on posterior chaetigers, with rounded tip and short subdistal spines. Ventral shorter simple chaeta may be present. Anterior parapodia with four aciculae subdistally inflated (<xref ref-type="fig" rid="F1">Figs. 1.7-1.9</xref>), and slender, pointed acicula (<xref ref-type="fig" rid="F1">fig. 1.10</xref>). Parapodia from middbody region with 2-3 aciculae, on posterior chaetigers a single acicula subdistally inflated. Pharynx extending through 9–10 chaetigers, trepan with 6 ventral teeth and 2 lateral plates. Proventriculus extending through 5–10 chaetigers, with numerous rows of muscle cells. Pygidium with a pair of anal cirri.</p></tp:treatment-sec><tp:treatment-sec sec-type="Distribution"><title>Distribution.</title><p> Sao Paulo (Brazil), Margarita Island (Venezuela).</p></tp:treatment-sec><tp:treatment-sec><!--Section generated to contain objects referenced in tp:taxon-treatment.--><fig id="F1" position="float" orientation="portrait"><label>Figure 1.</label><caption><p><italic><tp:taxon-name>Odontosyllis enopla</tp:taxon-name></italic> <bold>1</bold> bidentate falciger, midbody chaetiger <bold>2</bold> dorsal simple chaeta, posterior chaetiger <bold>3</bold> ventral simple chaeta <bold>4</bold> acicula. <italic><tp:taxon-name>Odontosyllis guillermoi</tp:taxon-name></italic> <bold>5</bold> bidentate falciger, anterior chaetiger <bold>6</bold> bidentate falciger, midbody chaetiger <bold>7-10</bold> aciculae, anterior chaetiger. <italic><tp:taxon-name>Syllides floridanus</tp:taxon-name></italic> <bold>11</bold> long bidentate falciger, anterior chaetiger <bold>12</bold> short bidentate falciger, midbody chaetiger <bold>13</bold> bidentate falciger from same <bold>14</bold> neuroacicula, midbody chaetiger. <italic><tp:taxon-name>Salvatoria clavata</tp:taxon-name></italic> <bold>15</bold> dorsal simple chaeta, anterior chaetiger <bold>16</bold> ventral bidentate falciger, midbody chaetiger <bold>17</bold> ventral simple chaeta, posterior chaetiger. <italic><tp:taxon-name>Salvatoria limbata</tp:taxon-name></italic> <bold>18</bold> unidentate serrated falciger, midbody chaetiger <bold>19</bold> unidentate smooth falciger from same <bold>20</bold> bidentate falciger, midbody chaetiger <bold>21</bold> acicula from same. <italic><tp:taxon-name>Sphaerosyllis longicauda</tp:taxon-name></italic> <bold>22</bold> dorsal simple chaeta, anterior chaetiger <bold>23</bold> bidentate falciger, midbody chaetiger <bold>24</bold> acicula from same. <italic><tp:taxon-name>Sphaerosyllis piriferopsis</tp:taxon-name></italic> <bold>25</bold> dorsal unidentate falciger, anterior chaetiger <bold>26</bold> ventral unidentate falciger from same <bold>27</bold> acicula, midbody chaetiger (scale bars: 10µm).</p></caption><graphic xmlns:xlink="http://www.w3.org/1999/xlink" xlink:href="ZooKeys-117-001-g001.jpg" position="float" orientation="portrait" xlink:type="simple"/></fig></tp:treatment-sec><ref-list><ref id="B12"><mixed-citation xmlns:xlink="http://www.w3.org/1999/xlink" xlink:type="simple"><person-group><name name-style="western"><surname>Fukuda</surname><given-names>MV</given-names></name><name name-style="western"><surname>Nogueira</surname><given-names>JMM</given-names></name></person-group> (<year>2006</year>)<article-title> A new species of <italic>Odontosyllis</italic> Claparède, 1863 (Polychaeta: Syllidae: Eusyllinae), and description of Brazilian material of <italic>Odontosyllis</italic> cf. <italic>fulgurans</italic> (Audouin and Milne Edwards, 1834)</article-title>. <source>Zoological Studies</source><volume>45</volume>(<issue>2</issue>): <fpage>223</fpage>–<lpage>233</lpage>.</mixed-citation></ref></ref-list></tp:taxon-treatment>
