# Supplementary material for: Syllidae (Annelida, Polychaeta) from the Caribbean coast of Venezuela
Source: Zookeys. 2011 Jul 8;(117):1–28. doi: 10.3897/zookeys.117.858 (PMC3192416; doi:10.3897/zookeys.117.858)
Supplement: XML Treatment for Syllides floridanus [file zookeys.117.858-treatment3.xml]

<!DOCTYPE tp:taxon-treatment
  PUBLIC "-//TaxonX//DTD Taxonomic Treatment Publishing DTD v0 20100105//EN" "tax-treatment-NSO.dtd">
<tp:taxon-treatment xmlns:tp="http://www.plazi.org/taxpub"><tp:treatment-meta><mixed-citation publication-type="journal"><person-group><name><surname>Liñero-Arana</surname><given-names>Ildefonso</given-names></name><name><surname>Díaz Díaz</surname><given-names>Oscarn</given-names></name></person-group><article-title>Syllidae (Annelida, Polychaeta)  from the Caribbean coast of Venezuela</article-title><source>Zookeys</source><day>8</day><month>7</month><year>2011</year><volume>2011</volume><issue>117</issue><fpage>1</fpage><lpage>28</lpage><pub-id pub-id-type="doi">10.3897/zookeys.117.858</pub-id></mixed-citation></tp:treatment-meta><tp:nomenclature><tp:taxon-name>
                        	<tp:taxon-name-part taxon-name-part-type="genus">Syllides</tp:taxon-name-part>
                        	<tp:taxon-name-part taxon-name-part-type="species">floridanus</tp:taxon-name-part>
                        <object-id xmlns:xlink="http://www.w3.org/1999/xlink" xlink:type="simple">http://species-id.net/wiki/Syllides_floridanus</object-id>
                        </tp:taxon-name><tp:taxon-status xmlns:xlink="http://www.w3.org/1999/xlink" xlink:type="simple">Perkins, 1981</tp:taxon-status><xref ref-type="fig" rid="F1">Figs 1.11–1.14</xref><tp:nomenclature-citation-list><tp:nomenclature-citation><tp:taxon-name>Syllides floridanus</tp:taxon-name><comment><xref ref-type="bibr" rid="B25">Perkins 1981</xref>:1151–1155, figs. 31–32.–<xref ref-type="bibr" rid="B40">Uebelacker 1984</xref>:45–47, fig. 38a–d.–<xref ref-type="bibr" rid="B31">San Martín 1990</xref>:609.</comment></tp:nomenclature-citation></tp:nomenclature-citation-list></tp:nomenclature><tp:treatment-sec sec-type="Material examined"><title>Material examined.</title><p> BMMQ103, (8), fine sand, 4 m depth; BMC203, medium sand, 2 m depth. GCET103, (10), coarse sand, 1 m depth.</p></tp:treatment-sec><tp:treatment-sec sec-type="Description"><title>Description.</title><p> Length to 3.1 mm, width to 0.4 mm. Body small, slender; complete specimens with up to 22 chaetigers. Prostomium rounded, with three pairs of lentigerous eyes Median and lateral antennae digitiform, median slightly longer, about as long as prostomium plus palps. Palps short, triangular, fused basally. Dorsal tentacular cirri longer than median antenna, ventral tentacular cirri shorter than dorsal ones. Dorsal cirri of chaetigers 1 and 2 slightly wrinkled. Articulated dorsal cirri from chaetiger 3, with 14–19 articles. Dorsal simple chaeta pointed and serrated, from chaetiger 1. Compound falcigers bidentate, with long and short blades serrated (<xref ref-type="fig" rid="F1">Fig. 1.11, 1.12</xref>), basal serrations longer and coarser on some blades (<xref ref-type="fig" rid="F1">Fig. 1.13</xref>). Noto and neuroacicula slender, the alter with blunt end (<xref ref-type="fig" rid="F1">Fig. 1.14</xref>). Pharynx extending through 5–7 chaetigers, with about 10 marginal papillae. Proventriculus extending through 5 chaetigers, with 38–44 rows of muscle cells. Pygidium with a pair of cirriform anal cirri.</p></tp:treatment-sec><tp:treatment-sec sec-type="Distribution"><title>Distribution.</title><p> East coast of Florida, Gulf of Mexico, Venezuela<!--PageBreak--><!--PageBreak--><!--PageBreak-->.</p></tp:treatment-sec><tp:treatment-sec><!--Section generated to contain objects referenced in tp:taxon-treatment.--><fig id="F1" position="float" orientation="portrait"><label>Figure 1.</label><caption><p><italic><tp:taxon-name>Odontosyllis enopla</tp:taxon-name></italic> <bold>1</bold> bidentate falciger, midbody chaetiger <bold>2</bold> dorsal simple chaeta, posterior chaetiger <bold>3</bold> ventral simple chaeta <bold>4</bold> acicula. <italic><tp:taxon-name>Odontosyllis guillermoi</tp:taxon-name></italic> <bold>5</bold> bidentate falciger, anterior chaetiger <bold>6</bold> bidentate falciger, midbody chaetiger <bold>7-10</bold> aciculae, anterior chaetiger. <italic><tp:taxon-name>Syllides floridanus</tp:taxon-name></italic> <bold>11</bold> long bidentate falciger, anterior chaetiger <bold>12</bold> short bidentate falciger, midbody chaetiger <bold>13</bold> bidentate falciger from same <bold>14</bold> neuroacicula, midbody chaetiger. <italic><tp:taxon-name>Salvatoria clavata</tp:taxon-name></italic> <bold>15</bold> dorsal simple chaeta, anterior chaetiger <bold>16</bold> ventral bidentate falciger, midbody chaetiger <bold>17</bold> ventral simple chaeta, posterior chaetiger. <italic><tp:taxon-name>Salvatoria limbata</tp:taxon-name></italic> <bold>18</bold> unidentate serrated falciger, midbody chaetiger <bold>19</bold> unidentate smooth falciger from same <bold>20</bold> bidentate falciger, midbody chaetiger <bold>21</bold> acicula from same. <italic><tp:taxon-name>Sphaerosyllis longicauda</tp:taxon-name></italic> <bold>22</bold> dorsal simple chaeta, anterior chaetiger <bold>23</bold> bidentate falciger, midbody chaetiger <bold>24</bold> acicula from same. <italic><tp:taxon-name>Sphaerosyllis piriferopsis</tp:taxon-name></italic> <bold>25</bold> dorsal unidentate falciger, anterior chaetiger <bold>26</bold> ventral unidentate falciger from same <bold>27</bold> acicula, midbody chaetiger (scale bars: 10µm).</p></caption><graphic xmlns:xlink="http://www.w3.org/1999/xlink" xlink:href="ZooKeys-117-001-g001.jpg" position="float" orientation="portrait" xlink:type="simple"/></fig></tp:treatment-sec><ref-list><ref id="B25"><mixed-citation xmlns:xlink="http://www.w3.org/1999/xlink" xlink:type="simple"><person-group><name name-style="western"><surname>Perkins</surname><given-names>TH</given-names></name></person-group> (<year>1981</year>)<article-title> Syllidae (Polychaeta), principally from Florida, with descriptions of a new genus and twenty–one new species.</article-title><source>Proceedings of the Biological Society of Washington</source><volume>93</volume> (<issue>4</issue>):<fpage>1080</fpage>-<lpage>1172</lpage>.</mixed-citation></ref><ref id="B40"><mixed-citation xmlns:xlink="http://www.w3.org/1999/xlink" xlink:type="simple"><person-group><name name-style="western"><surname>Uebelacker</surname><given-names>JM</given-names></name></person-group> (<year>1984</year>)<article-title> Family Syllidae Grube, 1850</article-title>. In: <person-group><name name-style="western"><surname>Uebelacker</surname><given-names>JM</given-names></name><name name-style="western"><surname>Johnson</surname><given-names>PG</given-names></name></person-group> (<role>Eds</role>) <source>Taxonomic Guide to the Polychaetes of the Northern Gulf of Mexico</source>. <publisher-name>Barry A Vittor &amp; Assoc., Inc.</publisher-name>, <publisher-name>Mobile, Alabama</publisher-name>, IV, <fpage>1</fpage>–<lpage>151</lpage>.</mixed-citation></ref><ref id="B31"><mixed-citation xmlns:xlink="http://www.w3.org/1999/xlink" xlink:type="simple"><person-group><name name-style="western"><surname>San Martín</surname><given-names>G</given-names></name></person-group> (<year>1990</year>)<article-title> Eusyllinae (Syllidae, Polychaeta) from Cuba and Gulf of Mexico.</article-title><source>Bulletin of Marine Science</source><volume>46</volume> (<issue>3</issue>):<fpage>590</fpage>-<lpage>619</lpage>.</mixed-citation></ref></ref-list></tp:taxon-treatment>
