# Supplementary material for: Syllidae (Annelida, Polychaeta) from the Caribbean coast of Venezuela
Source: Zookeys. 2011 Jul 8;(117):1–28. doi: 10.3897/zookeys.117.858 (PMC3192416; doi:10.3897/zookeys.117.858)
Supplement: XML Treatment for Salvatoria clavata [file zookeys.117.858-treatment4.xml]

<!DOCTYPE tp:taxon-treatment
  PUBLIC "-//TaxonX//DTD Taxonomic Treatment Publishing DTD v0 20100105//EN" "tax-treatment-NSO.dtd">
<tp:taxon-treatment xmlns:tp="http://www.plazi.org/taxpub"><tp:treatment-meta><mixed-citation publication-type="journal"><person-group><name><surname>Liñero-Arana</surname><given-names>Ildefonso</given-names></name><name><surname>Díaz Díaz</surname><given-names>Oscarn</given-names></name></person-group><article-title>Syllidae (Annelida, Polychaeta)  from the Caribbean coast of Venezuela</article-title><source>Zookeys</source><day>8</day><month>7</month><year>2011</year><volume>2011</volume><issue>117</issue><fpage>1</fpage><lpage>28</lpage><pub-id pub-id-type="doi">10.3897/zookeys.117.858</pub-id></mixed-citation></tp:treatment-meta><tp:nomenclature><tp:taxon-name>
                        	<tp:taxon-name-part taxon-name-part-type="genus">Salvatoria</tp:taxon-name-part>
                        	<tp:taxon-name-part taxon-name-part-type="species">clavata</tp:taxon-name-part>
                        <object-id xmlns:xlink="http://www.w3.org/1999/xlink" xlink:type="simple">http://species-id.net/wiki/Salvatoria_clavata</object-id>
                        </tp:taxon-name><tp:taxon-authority>(Claparède, 1863)</tp:taxon-authority><xref ref-type="fig" rid="F1">Figs 1.15–1.17</xref><tp:nomenclature-citation-list><tp:nomenclature-citation><tp:taxon-name>Grubea clavata</tp:taxon-name><comment><xref ref-type="bibr" rid="B11">Fauvel 1923</xref>:296–298, fig. l14a–e.</comment></tp:nomenclature-citation><tp:nomenclature-citation><tp:taxon-name>Brania clavata</tp:taxon-name><comment><xref ref-type="bibr" rid="B26">Pettibone 1963</xref>:133, fig. 35b<bold>.–</bold><xref ref-type="bibr" rid="B18">Imajima 1966</xref>:393, fig. la–g.–Taylor, 1971:198–200.–<xref ref-type="bibr" rid="B13">Gardiner 1976</xref>:130, fig. 10l–n.–<xref ref-type="bibr" rid="B40">Uebelacker 1984</xref>:16–19, figs. 10a–e.–<xref ref-type="bibr" rid="B29">Russell 2007</xref>:51–52.</comment></tp:nomenclature-citation><tp:nomenclature-citation><tp:taxon-name>Salvatoria clavata</tp:taxon-name><comment><xref ref-type="bibr" rid="B35">San Martín 2003</xref>:176–181, figs. 89–93.–<xref ref-type="bibr" rid="B14">Gobin 2010</xref> (list only).</comment></tp:nomenclature-citation></tp:nomenclature-citation-list></tp:nomenclature><tp:treatment-sec sec-type="Material examined"><title>Material examined.</title><p> BMIL197, (23); BMIL498, (18); BMPL398, (2), all specimens associated with <italic><tp:taxon-name>Aplysina fistularis</tp:taxon-name></italic>, 1–3 m depth; BMIL397, (50); BMPL398, (13); BMPL501, (14), all specimens associated with <italic><tp:taxon-name>Ircinia felix</tp:taxon-name></italic>, 1–2m depth; GCPG198, (6), on artificial substrate (PVC pipes), 1 m depth.</p></tp:treatment-sec><tp:treatment-sec sec-type="Description"><title>Description.</title><p> Length to 3.8 mm width to 0.4 mm. Body small, slender; complete specimens with up to 33 chaetigers. Prostomium with two pairs of lentigerous eyes on posterior region of prostomium and two ocular spots near posterior base of palps. Subulate enlarged antennae. Palps fused dorsally. Tentacular and dorsal cirri fusiform. Dorsal tentacular cirri about twice length of ventral ones. Ventral cirri digitiform. Dorsal simple chaeta bidentate with subdistal serrations (<xref ref-type="fig" rid="F1">Fig. 1.15</xref>). Compound bidentate falcigers with serrated blades (<xref ref-type="fig" rid="F1">Fig. 1.16</xref>). Bidentate ventral simple chaeta subdistally serrated, only present on posterior chaetigers (<xref ref-type="fig" rid="F1">Fig. 1.17</xref>). Pharynx extending through 4 chaetigers, with anterior rhomboidal dorsal tooth. Proventriculus extending through 3–4 chaetigers, with 19–22 rows of muscle cells. Pygidium with a pair of cirriform anal cirri.</p></tp:treatment-sec><tp:treatment-sec sec-type="Distribution"><title>Distribution.</title><p> Africa, Mediterranean, Yellow Sea, Japan, Okhotsk Sea, Bering Sea, North Atlantic, Gulf of Mexico, Belize, Caribbean Sea.</p></tp:treatment-sec><tp:treatment-sec><!--Section generated to contain objects referenced in tp:taxon-treatment.--><fig id="F1" position="float" orientation="portrait"><label>Figure 1.</label><caption><p><italic><tp:taxon-name>Odontosyllis enopla</tp:taxon-name></italic> <bold>1</bold> bidentate falciger, midbody chaetiger <bold>2</bold> dorsal simple chaeta, posterior chaetiger <bold>3</bold> ventral simple chaeta <bold>4</bold> acicula. <italic><tp:taxon-name>Odontosyllis guillermoi</tp:taxon-name></italic> <bold>5</bold> bidentate falciger, anterior chaetiger <bold>6</bold> bidentate falciger, midbody chaetiger <bold>7-10</bold> aciculae, anterior chaetiger. <italic><tp:taxon-name>Syllides floridanus</tp:taxon-name></italic> <bold>11</bold> long bidentate falciger, anterior chaetiger <bold>12</bold> short bidentate falciger, midbody chaetiger <bold>13</bold> bidentate falciger from same <bold>14</bold> neuroacicula, midbody chaetiger. <italic><tp:taxon-name>Salvatoria clavata</tp:taxon-name></italic> <bold>15</bold> dorsal simple chaeta, anterior chaetiger <bold>16</bold> ventral bidentate falciger, midbody chaetiger <bold>17</bold> ventral simple chaeta, posterior chaetiger. <italic><tp:taxon-name>Salvatoria limbata</tp:taxon-name></italic> <bold>18</bold> unidentate serrated falciger, midbody chaetiger <bold>19</bold> unidentate smooth falciger from same <bold>20</bold> bidentate falciger, midbody chaetiger <bold>21</bold> acicula from same. <italic><tp:taxon-name>Sphaerosyllis longicauda</tp:taxon-name></italic> <bold>22</bold> dorsal simple chaeta, anterior chaetiger <bold>23</bold> bidentate falciger, midbody chaetiger <bold>24</bold> acicula from same. <italic><tp:taxon-name>Sphaerosyllis piriferopsis</tp:taxon-name></italic> <bold>25</bold> dorsal unidentate falciger, anterior chaetiger <bold>26</bold> ventral unidentate falciger from same <bold>27</bold> acicula, midbody chaetiger (scale bars: 10µm).</p></caption><graphic xmlns:xlink="http://www.w3.org/1999/xlink" xlink:href="ZooKeys-117-001-g001.jpg" position="float" orientation="portrait" xlink:type="simple"/></fig></tp:treatment-sec><ref-list><ref id="B11"><mixed-citation xmlns:xlink="http://www.w3.org/1999/xlink" xlink:type="simple"><person-group><name name-style="western"><surname>Fauvel</surname><given-names>P</given-names></name></person-group> (<year>1923</year>)<article-title> Polychètes errantes.</article-title><source>Faune de France</source><volume>5</volume>:<fpage>1</fpage>-<lpage>488</lpage>.</mixed-citation></ref><ref id="B26"><mixed-citation xmlns:xlink="http://www.w3.org/1999/xlink" xlink:type="simple"><person-group><name name-style="western"><surname>Pettibone</surname><given-names>MH</given-names></name></person-group> (<year>1963</year>)<article-title> Marine polychaete worms of the New England Region. 1. Aphroditidae through Trochochaetidae.</article-title><source>Bulletin of the United States National Museum</source><volume>227</volume>:<fpage>1</fpage>-<lpage>356</lpage>.</mixed-citation></ref><ref id="B18"><mixed-citation xmlns:xlink="http://www.w3.org/1999/xlink" xlink:type="simple"><person-group><name name-style="western"><surname>Imajima</surname><given-names>M</given-names></name></person-group> (<year>1966</year>)<article-title> The Syllidae (Polychaetous Annelids) from Japan. I. Exogoninae.</article-title><source>Publications of the Seto Marine Biological Laboratory</source><volume>13</volume>:<fpage>385</fpage>-<lpage>404</lpage>.</mixed-citation></ref><ref id="B13"><mixed-citation xmlns:xlink="http://www.w3.org/1999/xlink" xlink:type="simple"><person-group><name name-style="western"><surname>Gardiner</surname><given-names>SL</given-names></name></person-group> (<year>1976</year>)<article-title> Errant polychaete annelids from North Carolina.</article-title><source>Journal of the Elisha Mitchell Scientific Society</source><volume>91</volume>:<fpage>77</fpage>-<lpage>220</lpage>.</mixed-citation></ref><ref id="B40"><mixed-citation xmlns:xlink="http://www.w3.org/1999/xlink" xlink:type="simple"><person-group><name name-style="western"><surname>Uebelacker</surname><given-names>JM</given-names></name></person-group> (<year>1984</year>)<article-title> Family Syllidae Grube, 1850</article-title>. In: <person-group><name name-style="western"><surname>Uebelacker</surname><given-names>JM</given-names></name><name name-style="western"><surname>Johnson</surname><given-names>PG</given-names></name></person-group> (<role>Eds</role>) <source>Taxonomic Guide to the Polychaetes of the Northern Gulf of Mexico</source>. <publisher-name>Barry A Vittor &amp; Assoc., Inc.</publisher-name>, <publisher-name>Mobile, Alabama</publisher-name>, IV, <fpage>1</fpage>–<lpage>151</lpage>.</mixed-citation></ref><ref id="B29"><mixed-citation xmlns:xlink="http://www.w3.org/1999/xlink" xlink:type="simple"><person-group><name name-style="western"><surname>Russell</surname><given-names>DE</given-names></name></person-group> (<year>2007</year>)<article-title> Exogoninae (Polychaeta: Syllidae) from the Belizean barrier reef with a key to species of <italic>Sphaerosyllis.</italic></article-title><source>Journal of Natural History</source><volume>25</volume> (<issue>1</issue>):<fpage>49</fpage>-<lpage>74</lpage>. <ext-link ext-link-type="uri" xlink:href="http://dx.doi.org/10.1080/00222939100770061" xlink:type="simple">doi: 10.1080/00222939100770061</ext-link></mixed-citation></ref><ref id="B35"><mixed-citation xmlns:xlink="http://www.w3.org/1999/xlink" xlink:type="simple"><person-group><name name-style="western"><surname>San Martín</surname><given-names>G</given-names></name></person-group> (<year>2003</year>)<article-title> Annelida, Polychaeta II: Syllidae</article-title>. In: <person-group><name name-style="western"><surname>Ramos</surname><given-names>MA et al.</given-names></name></person-group> (<role>Eds</role>) <source>Fauna Ibérica, vol. 21</source>. <publisher-name>Museo Nacional de Ciencias Naturales. CSIC</publisher-name>, <publisher-loc>Madrid</publisher-loc>, <lpage>554</lpage> pp.</mixed-citation></ref><ref id="B14"><mixed-citation xmlns:xlink="http://www.w3.org/1999/xlink" xlink:type="simple"><person-group><name name-style="western"><surname>Gobin</surname><given-names>JF</given-names></name></person-group> (<year>2010</year>)<article-title> Free-living marine polychaetes (Annelida) inhabiting hard-bottom substrates in Trinidad and Tobago, West Indies.</article-title><source>Revista de Biología Tropical</source><volume>58</volume> (<issue>1</issue>):<fpage>147</fpage>-<lpage>157</lpage>.</mixed-citation></ref></ref-list></tp:taxon-treatment>
