# Supplementary material for: Syllidae (Annelida, Polychaeta) from the Caribbean coast of Venezuela
Source: Zookeys. 2011 Jul 8;(117):1–28. doi: 10.3897/zookeys.117.858 (PMC3192416; doi:10.3897/zookeys.117.858)
Supplement: XML Treatment for Salvatoria limbata [file zookeys.117.858-treatment5.xml]

<!DOCTYPE tp:taxon-treatment
  PUBLIC "-//TaxonX//DTD Taxonomic Treatment Publishing DTD v0 20100105//EN" "tax-treatment-NSO.dtd">
<tp:taxon-treatment xmlns:tp="http://www.plazi.org/taxpub"><tp:treatment-meta><mixed-citation publication-type="journal"><person-group><name><surname>Liñero-Arana</surname><given-names>Ildefonso</given-names></name><name><surname>Díaz Díaz</surname><given-names>Oscarn</given-names></name></person-group><article-title>Syllidae (Annelida, Polychaeta)  from the Caribbean coast of Venezuela</article-title><source>Zookeys</source><day>8</day><month>7</month><year>2011</year><volume>2011</volume><issue>117</issue><fpage>1</fpage><lpage>28</lpage><pub-id pub-id-type="doi">10.3897/zookeys.117.858</pub-id></mixed-citation></tp:treatment-meta><tp:nomenclature><tp:taxon-name>
                        	<tp:taxon-name-part taxon-name-part-type="genus">Salvatoria</tp:taxon-name-part>
                        	<tp:taxon-name-part taxon-name-part-type="species">limbata</tp:taxon-name-part>
                        <object-id xmlns:xlink="http://www.w3.org/1999/xlink" xlink:type="simple">http://species-id.net/wiki/Salvatoria_limbata</object-id>
                        </tp:taxon-name><tp:taxon-authority>(Claparède, 1868)</tp:taxon-authority><xref ref-type="fig" rid="F1">Figs 1.18–1.21</xref><tp:nomenclature-citation-list><tp:nomenclature-citation><tp:taxon-name>Salvatoria limbata</tp:taxon-name><comment><xref ref-type="bibr" rid="B35">San Martín 2003</xref>:166–169, figs. 82–83.</comment></tp:nomenclature-citation></tp:nomenclature-citation-list></tp:nomenclature><tp:treatment-sec sec-type="Material examined"><title>Material examined.</title><p> BMIL197, (2); BMIL498, (4); BMPL197, (3); BMIL197, (7); BMIL297, (5); BMIL498, (2); all specimens associated with <italic><tp:taxon-name>Chondrila nucula</tp:taxon-name></italic>, 1–2 m depth.</p></tp:treatment-sec><tp:treatment-sec sec-type="Description"><title>Description.</title><p> Length to 2.3 mm, width to 0.12 mm. Body small, slender; complete specimens with up to 33 chaetigers. Subulate antennae with enlarged median <!--PageBreak--><!--PageBreak--><!--PageBreak-->zone and long distal one. Median antenna longer than lateral ones. Prostomium with a pair of eyespots and two posterior pairs of eyes in trapezoidal arrangement. Compound unidentate falcigers with serrated blades (<xref ref-type="fig" rid="F1">Fig. 1.18</xref>) and with smooth blades 1.19). In each parapodium one bidentate compound falciger with long basal serrations (<xref ref-type="fig" rid="F1">Fig. 1.20</xref>). Slender, unidentate dorsal simple chaeta with slight serrations, from chaetiger 1–2. Ventral simple chaeta unidentate, only present on posterior chaetigers. Acicula subdistally enlarged with pointed tip (<xref ref-type="fig" rid="F1">Fig. 1.21</xref>). Pharynx extending through 3 chaetigers, with dorsal rhomboidal tooth located near anterior margin; proventriculus through 3–4 chaetigers with 16–18 rows of muscle cells. Pygidium with a pair of cirriform anal cirri.</p></tp:treatment-sec><tp:treatment-sec sec-type="Distribution"><title>Distribution.</title><p> <italic><tp:taxon-name>Salvatoria limbata</tp:taxon-name></italic> is considered cosmopolitan, although <xref ref-type="bibr" rid="B35">San Martín (2003)</xref> pointed out that it could be restricted to the Northwestern Atlantic Ocean and Mediterranean.</p></tp:treatment-sec><tp:treatment-sec><!--Section generated to contain objects referenced in tp:taxon-treatment.--><fig id="F1" position="float" orientation="portrait"><label>Figure 1.</label><caption><p><italic><tp:taxon-name>Odontosyllis enopla</tp:taxon-name></italic> <bold>1</bold> bidentate falciger, midbody chaetiger <bold>2</bold> dorsal simple chaeta, posterior chaetiger <bold>3</bold> ventral simple chaeta <bold>4</bold> acicula. <italic><tp:taxon-name>Odontosyllis guillermoi</tp:taxon-name></italic> <bold>5</bold> bidentate falciger, anterior chaetiger <bold>6</bold> bidentate falciger, midbody chaetiger <bold>7-10</bold> aciculae, anterior chaetiger. <italic><tp:taxon-name>Syllides floridanus</tp:taxon-name></italic> <bold>11</bold> long bidentate falciger, anterior chaetiger <bold>12</bold> short bidentate falciger, midbody chaetiger <bold>13</bold> bidentate falciger from same <bold>14</bold> neuroacicula, midbody chaetiger. <italic><tp:taxon-name>Salvatoria clavata</tp:taxon-name></italic> <bold>15</bold> dorsal simple chaeta, anterior chaetiger <bold>16</bold> ventral bidentate falciger, midbody chaetiger <bold>17</bold> ventral simple chaeta, posterior chaetiger. <italic><tp:taxon-name>Salvatoria limbata</tp:taxon-name></italic> <bold>18</bold> unidentate serrated falciger, midbody chaetiger <bold>19</bold> unidentate smooth falciger from same <bold>20</bold> bidentate falciger, midbody chaetiger <bold>21</bold> acicula from same. <italic><tp:taxon-name>Sphaerosyllis longicauda</tp:taxon-name></italic> <bold>22</bold> dorsal simple chaeta, anterior chaetiger <bold>23</bold> bidentate falciger, midbody chaetiger <bold>24</bold> acicula from same. <italic><tp:taxon-name>Sphaerosyllis piriferopsis</tp:taxon-name></italic> <bold>25</bold> dorsal unidentate falciger, anterior chaetiger <bold>26</bold> ventral unidentate falciger from same <bold>27</bold> acicula, midbody chaetiger (scale bars: 10µm).</p></caption><graphic xmlns:xlink="http://www.w3.org/1999/xlink" xlink:href="ZooKeys-117-001-g001.jpg" position="float" orientation="portrait" xlink:type="simple"/></fig></tp:treatment-sec><ref-list><ref id="B35"><mixed-citation xmlns:xlink="http://www.w3.org/1999/xlink" xlink:type="simple"><person-group><name name-style="western"><surname>San Martín</surname><given-names>G</given-names></name></person-group> (<year>2003</year>)<article-title> Annelida, Polychaeta II: Syllidae</article-title>. In: <person-group><name name-style="western"><surname>Ramos</surname><given-names>MA et al.</given-names></name></person-group> (<role>Eds</role>) <source>Fauna Ibérica, vol. 21</source>. <publisher-name>Museo Nacional de Ciencias Naturales. CSIC</publisher-name>, <publisher-loc>Madrid</publisher-loc>, <lpage>554</lpage> pp.</mixed-citation></ref></ref-list></tp:taxon-treatment>
