# Supplementary material for: Syllidae (Annelida, Polychaeta) from the Caribbean coast of Venezuela
Source: Zookeys. 2011 Jul 8;(117):1–28. doi: 10.3897/zookeys.117.858 (PMC3192416; doi:10.3897/zookeys.117.858)
Supplement: XML Treatment for Sphaerosyllis longicauda [file zookeys.117.858-treatment6.xml]

<!DOCTYPE tp:taxon-treatment
  PUBLIC "-//TaxonX//DTD Taxonomic Treatment Publishing DTD v0 20100105//EN" "tax-treatment-NSO.dtd">
<tp:taxon-treatment xmlns:tp="http://www.plazi.org/taxpub"><tp:treatment-meta><mixed-citation publication-type="journal"><person-group><name><surname>Liñero-Arana</surname><given-names>Ildefonso</given-names></name><name><surname>Díaz Díaz</surname><given-names>Oscarn</given-names></name></person-group><article-title>Syllidae (Annelida, Polychaeta)  from the Caribbean coast of Venezuela</article-title><source>Zookeys</source><day>8</day><month>7</month><year>2011</year><volume>2011</volume><issue>117</issue><fpage>1</fpage><lpage>28</lpage><pub-id pub-id-type="doi">10.3897/zookeys.117.858</pub-id></mixed-citation></tp:treatment-meta><tp:nomenclature><tp:taxon-name>
                        	<tp:taxon-name-part taxon-name-part-type="genus">Sphaerosyllis</tp:taxon-name-part>
                        	<tp:taxon-name-part taxon-name-part-type="species">longicauda</tp:taxon-name-part>
                        <object-id xmlns:xlink="http://www.w3.org/1999/xlink" xlink:type="simple">http://species-id.net/wiki/Sphaerosyllis_longicauda</object-id>
                        </tp:taxon-name><tp:taxon-authority>Webster &amp; Benedict, 1887</tp:taxon-authority><xref ref-type="fig" rid="F1">Figs 1.22–1.24</xref><tp:nomenclature-citation-list><tp:nomenclature-citation><tp:taxon-name>Sphaerosyllis longicauda</tp:taxon-name><comment><xref ref-type="bibr" rid="B42">Webster and Benedict 1887</xref>:720, pl. 3, figs. 35–39.</comment></tp:nomenclature-citation><tp:nomenclature-citation><tp:taxon-name>Sphaerosyllis erinaceus</tp:taxon-name><comment><xref ref-type="bibr" rid="B26">Pettibone 1963</xref>:135–136, fig. 35a.–<xref ref-type="bibr" rid="B13">Gardiner 1976</xref>:131, fig. 10s–v.</comment></tp:nomenclature-citation><tp:nomenclature-citation><tp:taxon-name>Sphaerosyllis longicauda</tp:taxon-name><comment><xref ref-type="bibr" rid="B25">Perkins 1981</xref>:1127, figs. 20a–c, 21a–i.–<xref ref-type="bibr" rid="B40">Uebelacker 1984</xref>:24–27, fig. 18a–f.–<xref ref-type="bibr" rid="B14">Gobin 2010</xref> (list only).</comment></tp:nomenclature-citation></tp:nomenclature-citation-list></tp:nomenclature><tp:treatment-sec sec-type="Material examined"><title>Material examined.</title><p> BMER203, (2), fine sand, 4 m depth; GCPT106, (4), fine sand, 0.5–1.5 m depth.</p></tp:treatment-sec><tp:treatment-sec sec-type="Description"><title>Description.</title><p> Length to 3.1 mm, width to 0.5 mm. Body slender, with up to 26 chaetigers. Papillae scattered, of different length. Prostomium with a pair of eyespots on anterior margin of prostomium, and four large, lentigerous eyes in arc on posterior region of prostomium. Nuchal organs small, rounded, posterior to lateral eyes. Palps wide and short, directed ventrally. Clavate antennae with enlarging basal zone. Tentacular cirri clavate, each with long cirriform dorsal papilla. Dorsal cirri subulate, replaced by a cirriform papilla on chaetiger 2. Dorsal simple chaeta bidentate slender, with slight serrations from chaetiger 1 (<xref ref-type="fig" rid="F1">Fig. 1.22</xref>); dorsal compound falcigers uni and bidentate with serrated blades (<xref ref-type="fig" rid="F1">Fig. 1.23</xref>). Ventral compound falcigers either smooth or with fine serrations. Slender ventral bidentate simple chaeta, only present on posterior chaetigers. Acicula enlarged subdistally, with curved, pointed tip (<xref ref-type="fig" rid="F1">Fig. 1.24</xref>). Pharynx extending through 3 chaetigers, with dorsal tooth located near anterior margin;<!--PageBreak--><!--PageBreak--><!--PageBreak--> proventriculus through 3–4 chaetigers with 16–20 rows of muscle cells. Pygidium with a pair of stout anal cirri.</p></tp:treatment-sec><tp:treatment-sec sec-type="Distribution"><title>Distribution.</title><p> Maine to Florida, Gulf of Mexico, Venezuela.</p></tp:treatment-sec><tp:treatment-sec><!--Section generated to contain objects referenced in tp:taxon-treatment.--><fig id="F1" position="float" orientation="portrait"><label>Figure 1.</label><caption><p><italic><tp:taxon-name>Odontosyllis enopla</tp:taxon-name></italic> <bold>1</bold> bidentate falciger, midbody chaetiger <bold>2</bold> dorsal simple chaeta, posterior chaetiger <bold>3</bold> ventral simple chaeta <bold>4</bold> acicula. <italic><tp:taxon-name>Odontosyllis guillermoi</tp:taxon-name></italic> <bold>5</bold> bidentate falciger, anterior chaetiger <bold>6</bold> bidentate falciger, midbody chaetiger <bold>7-10</bold> aciculae, anterior chaetiger. <italic><tp:taxon-name>Syllides floridanus</tp:taxon-name></italic> <bold>11</bold> long bidentate falciger, anterior chaetiger <bold>12</bold> short bidentate falciger, midbody chaetiger <bold>13</bold> bidentate falciger from same <bold>14</bold> neuroacicula, midbody chaetiger. <italic><tp:taxon-name>Salvatoria clavata</tp:taxon-name></italic> <bold>15</bold> dorsal simple chaeta, anterior chaetiger <bold>16</bold> ventral bidentate falciger, midbody chaetiger <bold>17</bold> ventral simple chaeta, posterior chaetiger. <italic><tp:taxon-name>Salvatoria limbata</tp:taxon-name></italic> <bold>18</bold> unidentate serrated falciger, midbody chaetiger <bold>19</bold> unidentate smooth falciger from same <bold>20</bold> bidentate falciger, midbody chaetiger <bold>21</bold> acicula from same. <italic><tp:taxon-name>Sphaerosyllis longicauda</tp:taxon-name></italic> <bold>22</bold> dorsal simple chaeta, anterior chaetiger <bold>23</bold> bidentate falciger, midbody chaetiger <bold>24</bold> acicula from same. <italic><tp:taxon-name>Sphaerosyllis piriferopsis</tp:taxon-name></italic> <bold>25</bold> dorsal unidentate falciger, anterior chaetiger <bold>26</bold> ventral unidentate falciger from same <bold>27</bold> acicula, midbody chaetiger (scale bars: 10µm).</p></caption><graphic xmlns:xlink="http://www.w3.org/1999/xlink" xlink:href="ZooKeys-117-001-g001.jpg" position="float" orientation="portrait" xlink:type="simple"/></fig></tp:treatment-sec><ref-list><ref id="B42"><mixed-citation xmlns:xlink="http://www.w3.org/1999/xlink" xlink:type="simple"><!--PageBreak--><!--PageBreak--><!--PageBreak--><person-group><name name-style="western"><surname>Webster</surname><given-names>HE</given-names></name><name name-style="western"><surname>Benedict</surname><given-names>JE</given-names></name></person-group> (<year>1884</year>)<article-title> The Annelida Chaetopoda from Provincetown and Wellflett, Massachuchetts.</article-title><source>Reports of the United States Commissioner of Fish and Fisheries for</source><volume>1881</volume>:<fpage>699</fpage>-<lpage>747</lpage>.</mixed-citation></ref><ref id="B26"><mixed-citation xmlns:xlink="http://www.w3.org/1999/xlink" xlink:type="simple"><person-group><name name-style="western"><surname>Pettibone</surname><given-names>MH</given-names></name></person-group> (<year>1963</year>)<article-title> Marine polychaete worms of the New England Region. 1. Aphroditidae through Trochochaetidae.</article-title><source>Bulletin of the United States National Museum</source><volume>227</volume>:<fpage>1</fpage>-<lpage>356</lpage>.</mixed-citation></ref><ref id="B13"><mixed-citation xmlns:xlink="http://www.w3.org/1999/xlink" xlink:type="simple"><person-group><name name-style="western"><surname>Gardiner</surname><given-names>SL</given-names></name></person-group> (<year>1976</year>)<article-title> Errant polychaete annelids from North Carolina.</article-title><source>Journal of the Elisha Mitchell Scientific Society</source><volume>91</volume>:<fpage>77</fpage>-<lpage>220</lpage>.</mixed-citation></ref><ref id="B25"><mixed-citation xmlns:xlink="http://www.w3.org/1999/xlink" xlink:type="simple"><person-group><name name-style="western"><surname>Perkins</surname><given-names>TH</given-names></name></person-group> (<year>1981</year>)<article-title> Syllidae (Polychaeta), principally from Florida, with descriptions of a new genus and twenty–one new species.</article-title><source>Proceedings of the Biological Society of Washington</source><volume>93</volume> (<issue>4</issue>):<fpage>1080</fpage>-<lpage>1172</lpage>.</mixed-citation></ref><ref id="B40"><mixed-citation xmlns:xlink="http://www.w3.org/1999/xlink" xlink:type="simple"><person-group><name name-style="western"><surname>Uebelacker</surname><given-names>JM</given-names></name></person-group> (<year>1984</year>)<article-title> Family Syllidae Grube, 1850</article-title>. In: <person-group><name name-style="western"><surname>Uebelacker</surname><given-names>JM</given-names></name><name name-style="western"><surname>Johnson</surname><given-names>PG</given-names></name></person-group> (<role>Eds</role>) <source>Taxonomic Guide to the Polychaetes of the Northern Gulf of Mexico</source>. <publisher-name>Barry A Vittor &amp; Assoc., Inc.</publisher-name>, <publisher-name>Mobile, Alabama</publisher-name>, IV, <fpage>1</fpage>–<lpage>151</lpage>.</mixed-citation></ref><ref id="B14"><mixed-citation xmlns:xlink="http://www.w3.org/1999/xlink" xlink:type="simple"><person-group><name name-style="western"><surname>Gobin</surname><given-names>JF</given-names></name></person-group> (<year>2010</year>)<article-title> Free-living marine polychaetes (Annelida) inhabiting hard-bottom substrates in Trinidad and Tobago, West Indies.</article-title><source>Revista de Biología Tropical</source><volume>58</volume> (<issue>1</issue>):<fpage>147</fpage>-<lpage>157</lpage>.</mixed-citation></ref></ref-list></tp:taxon-treatment>
