# Supplementary material for: Syllidae (Annelida, Polychaeta) from the Caribbean coast of Venezuela
Source: Zookeys. 2011 Jul 8;(117):1–28. doi: 10.3897/zookeys.117.858 (PMC3192416; doi:10.3897/zookeys.117.858)
Supplement: XML Treatment for Sphaerosyllis taylori [file zookeys.117.858-treatment8.xml]

<!DOCTYPE tp:taxon-treatment
  PUBLIC "-//TaxonX//DTD Taxonomic Treatment Publishing DTD v0 20100105//EN" "tax-treatment-NSO.dtd">
<tp:taxon-treatment xmlns:tp="http://www.plazi.org/taxpub"><tp:treatment-meta><mixed-citation publication-type="journal"><person-group><name><surname>Liñero-Arana</surname><given-names>Ildefonso</given-names></name><name><surname>Díaz Díaz</surname><given-names>Oscarn</given-names></name></person-group><article-title>Syllidae (Annelida, Polychaeta)  from the Caribbean coast of Venezuela</article-title><source>Zookeys</source><day>8</day><month>7</month><year>2011</year><volume>2011</volume><issue>117</issue><fpage>1</fpage><lpage>28</lpage><pub-id pub-id-type="doi">10.3897/zookeys.117.858</pub-id></mixed-citation></tp:treatment-meta><tp:nomenclature><tp:taxon-name>
                        	<tp:taxon-name-part taxon-name-part-type="genus">Sphaerosyllis</tp:taxon-name-part>
                        	<tp:taxon-name-part taxon-name-part-type="species">taylori</tp:taxon-name-part>
                        <object-id xmlns:xlink="http://www.w3.org/1999/xlink" xlink:type="simple">http://species-id.net/wiki/Sphaerosyllis_taylori</object-id>
                        </tp:taxon-name><tp:taxon-authority>Perkins, 1981</tp:taxon-authority><xref ref-type="fig" rid="F2">Figs 2.1–2.5</xref><tp:nomenclature-citation-list><tp:nomenclature-citation><tp:taxon-name>Sphaerosyllis (Sphaerosyllis) taylori</tp:taxon-name><comment><xref ref-type="bibr" rid="B23">Núñez et al. 1992</xref>:49–50.</comment></tp:nomenclature-citation><tp:nomenclature-citation><tp:taxon-name>Sphaerosyllis taylori</tp:taxon-name><comment><xref ref-type="bibr" rid="B25">Perkins 1981</xref>:1140, fig. 26a–k.–<xref ref-type="bibr" rid="B40">Uebelacker 1984</xref>:29–31, fig. 22a–f.–<xref ref-type="bibr" rid="B28">Ruiz-Ramírez and Salazar-Vallejo 2001</xref>:131–134, fig. 6(115–122).–<xref ref-type="bibr" rid="B38">San Martín and Bone 2001</xref>:614.–<xref ref-type="bibr" rid="B35">San Martín 2003</xref>:206–208, fig. 108.–<xref ref-type="bibr" rid="B29">Russell 2007</xref>:71–72.</comment></tp:nomenclature-citation></tp:nomenclature-citation-list></tp:nomenclature><tp:treatment-sec sec-type="Material examined"><title>Material examined.</title><p> PAPC106, (2), coarse sand, 2 m depth; GCLB104, (8), coarse sand near <italic><tp:taxon-name>Trypanosyllis testudinum</tp:taxon-name></italic> bed, 0.5–1.3 m depth.</p></tp:treatment-sec><tp:treatment-sec sec-type="Description"><title>Description.</title><p> Length to 2.4 mm, width to 0.18 mm. Body broad, with up to 24 chaetigers. Small scattered papillae on dorsum and parapodia. Antennae clavate. Prostomium with two pairs of lentigerous eyes in slightly trapezoidal arrangement. Palps fused. Dorsal cirri clavate, absent from chaetiger 2, replaced by papillae. Dorsal <!--PageBreak--><!--PageBreak--><!--PageBreak-->simple chaeta slender, curved (<xref ref-type="fig" rid="F2">Fig. 2.1</xref>), from chaetiger 1, with minute serrations on anterior chaetigers. Anterior dorsal compound falcigers unidentate with serrated edges (<xref ref-type="fig" rid="F2">Fig. 2.2</xref>), posterior ones with few coarse serrations (<xref ref-type="fig" rid="F2">Fig. 2.3</xref>); median and ventral chaetae with smooth blades. Smooth, slender ventral simple chaeta, only present on posterior chaetigers (<xref ref-type="fig" rid="F2">Fig. 2.4</xref>). Acicula stout with curved tip (<xref ref-type="fig" rid="F2">Fig. 2.5</xref>). Pharynx extending through 3 chaetigers, with dorsal tooth located on anterior margin; proventriculus through 2 chaetigers with 17–19 rows of muscle cells. Pygidium with a pair of anal cirri and dorsal papillae.</p><fig id="F2" position="float" orientation="portrait"><label>Figure 2.</label><caption><p><italic><tp:taxon-name>Sphaerosyllis taylori</tp:taxon-name></italic> <bold>1</bold> dorsal simple chaeta, anterior chaetiger <bold>2</bold> dorsal falciger, anterior chaetiger <bold>3</bold> dorsal falciger, posterior chaetiger <bold>4</bold> ventral simple chaeta, posterior chaetiger <bold>5</bold> acicula from same. <italic><tp:taxon-name>Exogone (Exogone) dispar</tp:taxon-name></italic> <bold>6</bold> dorsal simple chaeta, midbody chaetiger <bold>7</bold> bifid spiniger, anterior chaetiger <bold>8</bold> spiniger, midbody chaetiger <bold>9</bold> bidentate falciger from same <bold>10</bold> ventral simple chaeta, posterior chaetiger. <italic><tp:taxon-name>Exogone (Exogone) lourei</tp:taxon-name></italic>, <bold>11</bold> dorsal spiniger, midbody chaetiger <bold>12</bold> dorsal spiniger, chaetiger 2 <bold>13</bold> falciger, anterior chaetiger <bold>14</bold> ventral simple chaeta, posterior chaetiger. <italic><tp:taxon-name>Parapionosyllis longicirrata</tp:taxon-name></italic> <bold>15</bold> dorsal simple chaeta, anterior chaetiger <bold>16</bold> same, posterior chaetiger <bold>17</bold> dorsal falciger, anterior chaetiger. <italic><tp:taxon-name>Parapionosyllis parvidentata</tp:taxon-name></italic>, dorsal falciger, midbody chaetiger <bold>19</bold> acicula, midbody chaetiger. <italic><tp:taxon-name>Trypanosyllis vittigera</tp:taxon-name></italic> <bold>20</bold> ventral falciger, midbody chaetiger <bold>21</bold> dorsal simple chaeta, posterior chaetiger <bold>22</bold> ventral simple chaeta from same. <italic><tp:taxon-name>Haplosyllis spongicola</tp:taxon-name></italic> <bold>23</bold> acicula, anterior chaetiger <bold>24</bold> simple chaeta, midbody chaetiger <bold>25</bold> acicula from same <bold>26</bold> simple chaeta, posterior chaetiger <bold>27</bold> acicula from same (scale bars: 10µm).</p></caption><graphic xmlns:xlink="http://www.w3.org/1999/xlink" xlink:href="ZooKeys-117-001-g002.jpg" position="float" orientation="portrait" xlink:type="simple"/></fig></tp:treatment-sec><tp:treatment-sec sec-type="Distribution"><title>Distribution.</title><p> Galapagos Islands, Black Sea, North Atlantic (North Sea to Canary Islands), Mediterranean, Connecticut, Maryland, Florida, Gulf of Mexico, Belize, Venezuela.</p></tp:treatment-sec><ref-list><ref id="B23"><mixed-citation xmlns:xlink="http://www.w3.org/1999/xlink" xlink:type="simple"><person-group><name name-style="western"><surname>Núñez</surname><given-names>J</given-names></name><name name-style="western"><surname>San Martín</surname><given-names>G</given-names></name><name name-style="western"><surname>Brito</surname><given-names>MC</given-names></name></person-group> (<year>1992</year>)<article-title> Exogoninae (Polychaeta: Syllidae) from the Canary Islands.</article-title><source>Scientia Marina</source><volume>56</volume>:<fpage>43</fpage>-<lpage>52</lpage>.</mixed-citation></ref><ref id="B25"><mixed-citation xmlns:xlink="http://www.w3.org/1999/xlink" xlink:type="simple"><person-group><name name-style="western"><surname>Perkins</surname><given-names>TH</given-names></name></person-group> (<year>1981</year>)<article-title> Syllidae (Polychaeta), principally from Florida, with descriptions of a new genus and twenty–one new species.</article-title><source>Proceedings of the Biological Society of Washington</source><volume>93</volume> (<issue>4</issue>):<fpage>1080</fpage>-<lpage>1172</lpage>.</mixed-citation></ref><ref id="B40"><mixed-citation xmlns:xlink="http://www.w3.org/1999/xlink" xlink:type="simple"><person-group><name name-style="western"><surname>Uebelacker</surname><given-names>JM</given-names></name></person-group> (<year>1984</year>)<article-title> Family Syllidae Grube, 1850</article-title>. In: <person-group><name name-style="western"><surname>Uebelacker</surname><given-names>JM</given-names></name><name name-style="western"><surname>Johnson</surname><given-names>PG</given-names></name></person-group> (<role>Eds</role>) <source>Taxonomic Guide to the Polychaetes of the Northern Gulf of Mexico</source>. <publisher-name>Barry A Vittor &amp; Assoc., Inc.</publisher-name>, <publisher-name>Mobile, Alabama</publisher-name>, IV, <fpage>1</fpage>–<lpage>151</lpage>.</mixed-citation></ref><ref id="B28"><mixed-citation xmlns:xlink="http://www.w3.org/1999/xlink" xlink:type="simple"><person-group><name name-style="western"><surname>Ruíz-Ramírez</surname><given-names>JD</given-names></name><name name-style="western"><surname>Salazar-Vallejo</surname><given-names>SI</given-names></name></person-group> (<year>2001</year>)<article-title/><source>Revista de Biología Tropical</source><volume>49</volume> (<issue>1</issue>):<fpage>117</fpage>-<lpage>140</lpage>.</mixed-citation></ref><ref id="B38"><mixed-citation xmlns:xlink="http://www.w3.org/1999/xlink" xlink:type="simple"><person-group><name name-style="western"><surname>San Martín</surname><given-names>G</given-names></name><name name-style="western"><surname>Bone</surname><given-names>D</given-names></name></person-group> (<year>2001</year>)<article-title> Syllidae (Polychaeta) de praderas de <italic>Thalassia testudinum</italic> en el Parque Nacional Morrocoy (Venezuela).</article-title><source>Revista de Biología Tropical</source><volume>49</volume> (<issue>2</issue>):<fpage>609</fpage>-<lpage>620</lpage>.</mixed-citation></ref><ref id="B35"><mixed-citation xmlns:xlink="http://www.w3.org/1999/xlink" xlink:type="simple"><person-group><name name-style="western"><surname>San Martín</surname><given-names>G</given-names></name></person-group> (<year>2003</year>)<article-title> Annelida, Polychaeta II: Syllidae</article-title>. In: <person-group><name name-style="western"><surname>Ramos</surname><given-names>MA et al.</given-names></name></person-group> (<role>Eds</role>) <source>Fauna Ibérica, vol. 21</source>. <publisher-name>Museo Nacional de Ciencias Naturales. CSIC</publisher-name>, <publisher-loc>Madrid</publisher-loc>, <lpage>554</lpage> pp.</mixed-citation></ref><ref id="B29"><mixed-citation xmlns:xlink="http://www.w3.org/1999/xlink" xlink:type="simple"><person-group><name name-style="western"><surname>Russell</surname><given-names>DE</given-names></name></person-group> (<year>2007</year>)<article-title> Exogoninae (Polychaeta: Syllidae) from the Belizean barrier reef with a key to species of <italic>Sphaerosyllis.</italic></article-title><source>Journal of Natural History</source><volume>25</volume> (<issue>1</issue>):<fpage>49</fpage>-<lpage>74</lpage>. <ext-link ext-link-type="uri" xlink:href="http://dx.doi.org/10.1080/00222939100770061" xlink:type="simple">doi: 10.1080/00222939100770061</ext-link></mixed-citation></ref></ref-list></tp:taxon-treatment>
