# Supplementary material for: Syllidae (Annelida, Polychaeta) from the Caribbean coast of Venezuela
Source: Zookeys. 2011 Jul 8;(117):1–28. doi: 10.3897/zookeys.117.858 (PMC3192416; doi:10.3897/zookeys.117.858)
Supplement: XML Treatment for Exogone (Exogone) dispar [file zookeys.117.858-treatment9.xml]

<!DOCTYPE tp:taxon-treatment
  PUBLIC "-//TaxonX//DTD Taxonomic Treatment Publishing DTD v0 20100105//EN" "tax-treatment-NSO.dtd">
<tp:taxon-treatment xmlns:tp="http://www.plazi.org/taxpub"><tp:treatment-meta><mixed-citation publication-type="journal"><person-group><name><surname>Liñero-Arana</surname><given-names>Ildefonso</given-names></name><name><surname>Díaz Díaz</surname><given-names>Oscarn</given-names></name></person-group><article-title>Syllidae (Annelida, Polychaeta)  from the Caribbean coast of Venezuela</article-title><source>Zookeys</source><day>8</day><month>7</month><year>2011</year><volume>2011</volume><issue>117</issue><fpage>1</fpage><lpage>28</lpage><pub-id pub-id-type="doi">10.3897/zookeys.117.858</pub-id></mixed-citation></tp:treatment-meta><tp:nomenclature><tp:taxon-name>
                        	<tp:taxon-name-part taxon-name-part-type="genus">Exogone</tp:taxon-name-part>
                        	<tp:taxon-name-part taxon-name-part-type="subgenus"> (Exogone) </tp:taxon-name-part>
                        	<tp:taxon-name-part taxon-name-part-type="species">dispar</tp:taxon-name-part>
                        <object-id xmlns:xlink="http://www.w3.org/1999/xlink" xlink:type="simple">http://species-id.net/wiki/Exogone_(Exogone)_dispar</object-id>
                        </tp:taxon-name><tp:taxon-authority>(Webster, 1879)</tp:taxon-authority><xref ref-type="fig" rid="F2">Figs 2.6–2.10</xref><tp:nomenclature-citation-list><tp:nomenclature-citation><tp:taxon-name>Paedophylax dispar</tp:taxon-name><comment><xref ref-type="bibr" rid="B41">Webster 1879</xref>:223, pl.4, fig. 49, pl.5, figs. 50–55.</comment></tp:nomenclature-citation><tp:nomenclature-citation><tp:taxon-name>Exogone dispar</tp:taxon-name><comment> Day1973:33.–<xref ref-type="bibr" rid="B26">Pettibone 1963</xref>:130–131, fig. 35d.–Taylor, 1971:201–204.–<xref ref-type="bibr" rid="B44">Westheide 1974</xref>:106, figs. 48A–H, 49A–D.–<xref ref-type="bibr" rid="B13">Gardiner 1976</xref>:132, fig. llf–i.–<xref ref-type="bibr" rid="B25">Perkins 1981</xref>:1090.–<xref ref-type="bibr" rid="B40">Uebelacker 1984</xref>:42–43, fig. 36a–e.</comment></tp:nomenclature-citation><tp:nomenclature-citation><tp:taxon-name>Exogone (Exogone) dispar</tp:taxon-name><comment><xref ref-type="bibr" rid="B28">Ruíz-Ramírez and Salazar-Vallejo 2001</xref>:127, fig. 3(45–54).–<xref ref-type="bibr" rid="B38">San Martín and Bone 2001</xref>:612.–<xref ref-type="bibr" rid="B35">San Martín 2003</xref>:274–276, figs. 149, 150. –<xref ref-type="bibr" rid="B36">2005</xref>:137–138, figs. 81F, 85A–G.</comment></tp:nomenclature-citation></tp:nomenclature-citation-list></tp:nomenclature><tp:treatment-sec sec-type="Material examined"><title>Material examined.</title><p> GCPG198, (4), fine sand, 1 m depth; BMER203, (2), fine sand, 4 m depth; PALB104, (16), sand with <italic><tp:taxon-name>Gemma gemma</tp:taxon-name></italic> (Totten 1834) (<tp:taxon-name>Bivalvia</tp:taxon-name>: <tp:taxon-name>Veneridae</tp:taxon-name>), 1 m depth; BMIL197, (6); BMIL498, (12); BMIL602, (3); all specimens associated with <italic><tp:taxon-name>Aplysina fistularis</tp:taxon-name></italic>,1–3 m depth; BMPL197, (12), BMIL602 (8), associated with <italic><tp:taxon-name>Ircinia felix</tp:taxon-name></italic>, 1–2 m depth.</p></tp:treatment-sec><tp:treatment-sec sec-type="Description"><title>Description.</title><p> Length to 6.2 mm, width to 0.4 mm. Body relatively long, with up to 41 chaetigers. Prostomium with two pairs of lentigerous eyes. Median antenna fusiform, lateral antennae small, ovoid. Palps fused dorsally. All cirri ovoid. Dorsal cirri on all chaetigers. Dorsal simple chaeta blunt with subdistal spines (<xref ref-type="fig" rid="F2">Fig. 2.6</xref>), present from chaetiger 1. Dorsal compound pseudospinigers serrated, slightly bifid, on anterior chaetigers (<xref ref-type="fig" rid="F2">Fig. 2.7</xref>), (<xref ref-type="fig" rid="F2">Fig. 2.8</xref>); compound falcigers bidentate with small distal tooth, and spines on the shaft-head (<xref ref-type="fig" rid="F2">Fig. 2.9</xref>). Ventral simple chaeta bidentate with small distal tooth, only present on posterior chaetigers (<xref ref-type="fig" rid="F2">Fig. 2.10</xref>). Pharynx extending<!--PageBreak--><!--PageBreak--><!--PageBreak--><!--PageBreak--><!--PageBreak--><!--PageBreak--> through 4 chaetigers, with marginal crown of papillae, and subterminal dorsal tooth. Proventriculus extending through 4 chaetigers, with 19–22 rows of muscle cells. Pygidium with a pair of cirriform, relatively long cirri.</p></tp:treatment-sec><tp:treatment-sec sec-type="Remarks"><title>Remarks.</title><p> From hard bottom substrats of Trinidad and Tobago islands is the most abundant species (<xref ref-type="bibr" rid="B14">Gobin 2010</xref>).</p></tp:treatment-sec><tp:treatment-sec sec-type="Distribution"><title>Distribution.</title><p> North Pacific, Galapagos Islands, South Japan, Australia, North Atlantic, Mediterranean, Arctic, Alaska to Mexico, South Africa, Maine to Florida, Gulf of Mexico, Trinidad &amp; Tobago, Venezuela.</p></tp:treatment-sec><tp:treatment-sec><!--Section generated to contain objects referenced in tp:taxon-treatment.--><fig id="F2" position="float" orientation="portrait"><label>Figure 2.</label><caption><p><italic><tp:taxon-name>Sphaerosyllis taylori</tp:taxon-name></italic> <bold>1</bold> dorsal simple chaeta, anterior chaetiger <bold>2</bold> dorsal falciger, anterior chaetiger <bold>3</bold> dorsal falciger, posterior chaetiger <bold>4</bold> ventral simple chaeta, posterior chaetiger <bold>5</bold> acicula from same. <italic><tp:taxon-name>Exogone (Exogone) dispar</tp:taxon-name></italic> <bold>6</bold> dorsal simple chaeta, midbody chaetiger <bold>7</bold> bifid spiniger, anterior chaetiger <bold>8</bold> spiniger, midbody chaetiger <bold>9</bold> bidentate falciger from same <bold>10</bold> ventral simple chaeta, posterior chaetiger. <italic><tp:taxon-name>Exogone (Exogone) lourei</tp:taxon-name></italic>, <bold>11</bold> dorsal spiniger, midbody chaetiger <bold>12</bold> dorsal spiniger, chaetiger 2 <bold>13</bold> falciger, anterior chaetiger <bold>14</bold> ventral simple chaeta, posterior chaetiger. <italic><tp:taxon-name>Parapionosyllis longicirrata</tp:taxon-name></italic> <bold>15</bold> dorsal simple chaeta, anterior chaetiger <bold>16</bold> same, posterior chaetiger <bold>17</bold> dorsal falciger, anterior chaetiger. <italic><tp:taxon-name>Parapionosyllis parvidentata</tp:taxon-name></italic>, dorsal falciger, midbody chaetiger <bold>19</bold> acicula, midbody chaetiger. <italic><tp:taxon-name>Trypanosyllis vittigera</tp:taxon-name></italic> <bold>20</bold> ventral falciger, midbody chaetiger <bold>21</bold> dorsal simple chaeta, posterior chaetiger <bold>22</bold> ventral simple chaeta from same. <italic><tp:taxon-name>Haplosyllis spongicola</tp:taxon-name></italic> <bold>23</bold> acicula, anterior chaetiger <bold>24</bold> simple chaeta, midbody chaetiger <bold>25</bold> acicula from same <bold>26</bold> simple chaeta, posterior chaetiger <bold>27</bold> acicula from same (scale bars: 10µm).</p></caption><graphic xmlns:xlink="http://www.w3.org/1999/xlink" xlink:href="ZooKeys-117-001-g002.jpg" position="float" orientation="portrait" xlink:type="simple"/></fig></tp:treatment-sec><ref-list><ref id="B41"><mixed-citation xmlns:xlink="http://www.w3.org/1999/xlink" xlink:type="simple"><person-group><name name-style="western"><surname>Webster</surname><given-names>HE</given-names></name></person-group> (<year>1879</year>)<article-title> Annelida Chaetopoda of the Virginian coast.</article-title><source>Transactions of the Albany Institute</source><volume>9</volume>:<fpage>201</fpage>-<lpage>272</lpage>.</mixed-citation></ref><ref id="B26"><mixed-citation xmlns:xlink="http://www.w3.org/1999/xlink" xlink:type="simple"><person-group><name name-style="western"><surname>Pettibone</surname><given-names>MH</given-names></name></person-group> (<year>1963</year>)<article-title> Marine polychaete worms of the New England Region. 1. Aphroditidae through Trochochaetidae.</article-title><source>Bulletin of the United States National Museum</source><volume>227</volume>:<fpage>1</fpage>-<lpage>356</lpage>.</mixed-citation></ref><ref id="B44"><mixed-citation xmlns:xlink="http://www.w3.org/1999/xlink" xlink:type="simple"><person-group><name name-style="western"><surname>Westheide</surname><given-names>W</given-names></name></person-group> (<year>1974</year>)<article-title> Interstitielle Fauna von Galapagos. 11. Pisionidae, Hesionidae, Pilargidae, Syllidae (Polychaeta)</article-title>. <source>Mikrofauna des Meeresbodens</source><volume>44</volume>: <fpage>195</fpage>–<lpage>338</lpage>.</mixed-citation></ref><ref id="B13"><mixed-citation xmlns:xlink="http://www.w3.org/1999/xlink" xlink:type="simple"><person-group><name name-style="western"><surname>Gardiner</surname><given-names>SL</given-names></name></person-group> (<year>1976</year>)<article-title> Errant polychaete annelids from North Carolina.</article-title><source>Journal of the Elisha Mitchell Scientific Society</source><volume>91</volume>:<fpage>77</fpage>-<lpage>220</lpage>.</mixed-citation></ref><ref id="B25"><mixed-citation xmlns:xlink="http://www.w3.org/1999/xlink" xlink:type="simple"><person-group><name name-style="western"><surname>Perkins</surname><given-names>TH</given-names></name></person-group> (<year>1981</year>)<article-title> Syllidae (Polychaeta), principally from Florida, with descriptions of a new genus and twenty–one new species.</article-title><source>Proceedings of the Biological Society of Washington</source><volume>93</volume> (<issue>4</issue>):<fpage>1080</fpage>-<lpage>1172</lpage>.</mixed-citation></ref><ref id="B40"><mixed-citation xmlns:xlink="http://www.w3.org/1999/xlink" xlink:type="simple"><person-group><name name-style="western"><surname>Uebelacker</surname><given-names>JM</given-names></name></person-group> (<year>1984</year>)<article-title> Family Syllidae Grube, 1850</article-title>. In: <person-group><name name-style="western"><surname>Uebelacker</surname><given-names>JM</given-names></name><name name-style="western"><surname>Johnson</surname><given-names>PG</given-names></name></person-group> (<role>Eds</role>) <source>Taxonomic Guide to the Polychaetes of the Northern Gulf of Mexico</source>. <publisher-name>Barry A Vittor &amp; Assoc., Inc.</publisher-name>, <publisher-name>Mobile, Alabama</publisher-name>, IV, <fpage>1</fpage>–<lpage>151</lpage>.</mixed-citation></ref><ref id="B28"><mixed-citation xmlns:xlink="http://www.w3.org/1999/xlink" xlink:type="simple"><person-group><name name-style="western"><surname>Ruíz-Ramírez</surname><given-names>JD</given-names></name><name name-style="western"><surname>Salazar-Vallejo</surname><given-names>SI</given-names></name></person-group> (<year>2001</year>)<article-title/><source>Revista de Biología Tropical</source><volume>49</volume> (<issue>1</issue>):<fpage>117</fpage>-<lpage>140</lpage>.</mixed-citation></ref><ref id="B38"><mixed-citation xmlns:xlink="http://www.w3.org/1999/xlink" xlink:type="simple"><person-group><name name-style="western"><surname>San Martín</surname><given-names>G</given-names></name><name name-style="western"><surname>Bone</surname><given-names>D</given-names></name></person-group> (<year>2001</year>)<article-title> Syllidae (Polychaeta) de praderas de <italic>Thalassia testudinum</italic> en el Parque Nacional Morrocoy (Venezuela).</article-title><source>Revista de Biología Tropical</source><volume>49</volume> (<issue>2</issue>):<fpage>609</fpage>-<lpage>620</lpage>.</mixed-citation></ref><ref id="B35"><mixed-citation xmlns:xlink="http://www.w3.org/1999/xlink" xlink:type="simple"><person-group><name name-style="western"><surname>San Martín</surname><given-names>G</given-names></name></person-group> (<year>2003</year>)<article-title> Annelida, Polychaeta II: Syllidae</article-title>. In: <person-group><name name-style="western"><surname>Ramos</surname><given-names>MA et al.</given-names></name></person-group> (<role>Eds</role>) <source>Fauna Ibérica, vol. 21</source>. <publisher-name>Museo Nacional de Ciencias Naturales. CSIC</publisher-name>, <publisher-loc>Madrid</publisher-loc>, <lpage>554</lpage> pp.</mixed-citation></ref><ref id="B36"><mixed-citation xmlns:xlink="http://www.w3.org/1999/xlink" xlink:type="simple"><person-group><name name-style="western"><surname>San Martín</surname><given-names>G</given-names></name></person-group> (<year>2005</year>)<article-title> Exogoninae (Polychaeta: Syllidae) from Australia with the description of a new genus and twenty-two new species.</article-title><source>Records of the Australian Museum</source><volume>57</volume> (<issue>1</issue>):<fpage>39</fpage>-<lpage>152</lpage>.<ext-link ext-link-type="uri" xlink:href="http://dx.doi.org/10.3853/j.0067-1975.57.2005.1438" xlink:type="simple">doi: 10.3853/j.0067-1975.57.2005.1438</ext-link></mixed-citation></ref><ref id="B14"><mixed-citation xmlns:xlink="http://www.w3.org/1999/xlink" xlink:type="simple"><person-group><name name-style="western"><surname>Gobin</surname><given-names>JF</given-names></name></person-group> (<year>2010</year>)<article-title> Free-living marine polychaetes (Annelida) inhabiting hard-bottom substrates in Trinidad and Tobago, West Indies.</article-title><source>Revista de Biología Tropical</source><volume>58</volume> (<issue>1</issue>):<fpage>147</fpage>-<lpage>157</lpage>.</mixed-citation></ref></ref-list></tp:taxon-treatment>
