# Supplementary material for: Syllidae (Annelida, Polychaeta) from the Caribbean coast of Venezuela
Source: Zookeys. 2011 Jul 8;(117):1–28. doi: 10.3897/zookeys.117.858 (PMC3192416; doi:10.3897/zookeys.117.858)
Supplement: XML Treatment for Exogone (Exogone) lourei [file zookeys.117.858-treatment10.xml]

<!DOCTYPE tp:taxon-treatment
  PUBLIC "-//TaxonX//DTD Taxonomic Treatment Publishing DTD v0 20100105//EN" "tax-treatment-NSO.dtd">
<tp:taxon-treatment xmlns:tp="http://www.plazi.org/taxpub"><tp:treatment-meta><mixed-citation publication-type="journal"><person-group><name><surname>Liñero-Arana</surname><given-names>Ildefonso</given-names></name><name><surname>Díaz Díaz</surname><given-names>Oscarn</given-names></name></person-group><article-title>Syllidae (Annelida, Polychaeta)  from the Caribbean coast of Venezuela</article-title><source>Zookeys</source><day>8</day><month>7</month><year>2011</year><volume>2011</volume><issue>117</issue><fpage>1</fpage><lpage>28</lpage><pub-id pub-id-type="doi">10.3897/zookeys.117.858</pub-id></mixed-citation></tp:treatment-meta><tp:nomenclature><tp:taxon-name>
                        	<tp:taxon-name-part taxon-name-part-type="genus">Exogone</tp:taxon-name-part>
                        	<tp:taxon-name-part taxon-name-part-type="subgenus"> (Exogone) </tp:taxon-name-part>
                        	<tp:taxon-name-part taxon-name-part-type="species">lourei</tp:taxon-name-part>
                        <object-id xmlns:xlink="http://www.w3.org/1999/xlink" xlink:type="simple">http://species-id.net/wiki/Exogone_(Exogone)_lourei</object-id>
                        </tp:taxon-name><tp:taxon-authority>Berkeley &amp; Berkeley, 1938</tp:taxon-authority><xref ref-type="fig" rid="F2">Figs 2.11–2.14</xref><tp:nomenclature-citation-list><tp:nomenclature-citation><tp:taxon-name>Exogone lourei</tp:taxon-name><comment><xref ref-type="bibr" rid="B8">Berkeley and Berkeley 1938</xref> :44, figs. 6–12.–<xref ref-type="bibr" rid="B3">Banse 1972</xref>:200, fig. 5A–D.–<xref ref-type="bibr" rid="B4">Banse and Hobson 1974: 58</xref>, fig. 14h–j.–<xref ref-type="bibr" rid="B25">Perkins 1981</xref>:1092.–<xref ref-type="bibr" rid="B40">Uebelacker 1984</xref>:39–41, fig.34a–f.–<xref ref-type="bibr" rid="B29">Russell 2007</xref>:56–57, fig. 2.–<xref ref-type="bibr" rid="B14">Gobin 2010</xref> (list only).</comment></tp:nomenclature-citation><tp:nomenclature-citation><tp:taxon-name>Exogone (Exogone) lourei</tp:taxon-name><comment><xref ref-type="bibr" rid="B38">San Martín and Bone 2001</xref>:612. –<xref ref-type="bibr" rid="B36">San Martín 2005</xref>:129–130, fig. 78A–J.</comment></tp:nomenclature-citation></tp:nomenclature-citation-list></tp:nomenclature><tp:treatment-sec sec-type="Material examined"><title>Material examined.</title><p> GCPG198, (3), fine sand, 2 m depth; BMER203; (15); fine sand, 4 m depth; BMC101, (7); BMLV101, (9), inside dead <italic><tp:taxon-name>Millepora alcicornis</tp:taxon-name></italic>, 1–2 m depth; BMC103 (7), medium sand 1–2 m depth.</p></tp:treatment-sec><tp:treatment-sec sec-type="Description"><title>Description.</title><p> Length to 7.6 mm, width to 0.2 mm. Body with up to 50 chaetigers. Prostomium with two pairs of lentigerous eyes. Median antenna digitiform, lateral antennae short, ovoid. Palps fused dorsally. Tentacular, dorsal and ventral cirri ovoid. Dorsal simple chaeta with bent tip, minutely serrated on outer edge, present from chaetiger 1. Dorsal compound spinigers serrated (<xref ref-type="fig" rid="F2">Fig. 2.11</xref>), with shaft-heads enlarged on chaetiger 2 (<xref ref-type="fig" rid="F2">Fig. 2.12</xref>); ventral compound falcigers on anterior chaetigers bidentate with very small terminal tooth and serrated edges (<xref ref-type="fig" rid="F2">Fig. 2.13</xref>). Ventral simple chaeta bidentate (<xref ref-type="fig" rid="F2">Fig. 2.14</xref>), present on middle and posterior chaetigers. Pharynx extending through 4–5 chaetigers, with 10 marginal papillae and subterminal dorsal tooth. Proventriculus extending from chaetigers 4–5 to 5–8, with 17–24 rows of muscle cells. Pygidium with a pair of anal cirri.</p></tp:treatment-sec><tp:treatment-sec sec-type="Distribution"><title>Distribution.</title><p> South of British Columbia to Panama, Canary Islands, Australia, Florida, Gulf of Mexico, Belize, Cuba, Venezuela.</p></tp:treatment-sec><tp:treatment-sec><!--Section generated to contain objects referenced in tp:taxon-treatment.--><fig id="F2" position="float" orientation="portrait"><label>Figure 2.</label><caption><p><italic><tp:taxon-name>Sphaerosyllis taylori</tp:taxon-name></italic> <bold>1</bold> dorsal simple chaeta, anterior chaetiger <bold>2</bold> dorsal falciger, anterior chaetiger <bold>3</bold> dorsal falciger, posterior chaetiger <bold>4</bold> ventral simple chaeta, posterior chaetiger <bold>5</bold> acicula from same. <italic><tp:taxon-name>Exogone (Exogone) dispar</tp:taxon-name></italic> <bold>6</bold> dorsal simple chaeta, midbody chaetiger <bold>7</bold> bifid spiniger, anterior chaetiger <bold>8</bold> spiniger, midbody chaetiger <bold>9</bold> bidentate falciger from same <bold>10</bold> ventral simple chaeta, posterior chaetiger. <italic><tp:taxon-name>Exogone (Exogone) lourei</tp:taxon-name></italic>, <bold>11</bold> dorsal spiniger, midbody chaetiger <bold>12</bold> dorsal spiniger, chaetiger 2 <bold>13</bold> falciger, anterior chaetiger <bold>14</bold> ventral simple chaeta, posterior chaetiger. <italic><tp:taxon-name>Parapionosyllis longicirrata</tp:taxon-name></italic> <bold>15</bold> dorsal simple chaeta, anterior chaetiger <bold>16</bold> same, posterior chaetiger <bold>17</bold> dorsal falciger, anterior chaetiger. <italic><tp:taxon-name>Parapionosyllis parvidentata</tp:taxon-name></italic>, dorsal falciger, midbody chaetiger <bold>19</bold> acicula, midbody chaetiger. <italic><tp:taxon-name>Trypanosyllis vittigera</tp:taxon-name></italic> <bold>20</bold> ventral falciger, midbody chaetiger <bold>21</bold> dorsal simple chaeta, posterior chaetiger <bold>22</bold> ventral simple chaeta from same. <italic><tp:taxon-name>Haplosyllis spongicola</tp:taxon-name></italic> <bold>23</bold> acicula, anterior chaetiger <bold>24</bold> simple chaeta, midbody chaetiger <bold>25</bold> acicula from same <bold>26</bold> simple chaeta, posterior chaetiger <bold>27</bold> acicula from same (scale bars: 10µm).</p></caption><graphic xmlns:xlink="http://www.w3.org/1999/xlink" xlink:href="ZooKeys-117-001-g002.jpg" position="float" orientation="portrait" xlink:type="simple"/></fig></tp:treatment-sec><ref-list><ref id="B8"><mixed-citation xmlns:xlink="http://www.w3.org/1999/xlink" xlink:type="simple"><person-group><name name-style="western"><surname>Berkeley</surname><given-names>E</given-names></name><name name-style="western"><surname>Berkeley</surname><given-names>C</given-names></name></person-group> (<year>1938</year>)<article-title> Description on Polychaeta from the coast of western Canada. 2. Syllidae</article-title>. <source>Annals and Magazine of Natural History</source><volume>1</volume>: <fpage>33</fpage>–<lpage>49</lpage>.</mixed-citation></ref><ref id="B3"><mixed-citation xmlns:xlink="http://www.w3.org/1999/xlink" xlink:type="simple"><person-group><name name-style="western"><surname>Banse</surname><given-names>K</given-names></name></person-group> (<year>1972</year>)<article-title> On some species of Phyllodocidae, Syllidae, Nephtyidae, Goniadidae, Apistobranchidae, and Spionidae (Polychaeta) from the northeast Pacific Ocean.</article-title><source>Pacific Science</source><volume>26</volume> (<issue>2</issue>):<fpage>191</fpage>-<lpage>222</lpage>.</mixed-citation></ref><ref id="B4"><mixed-citation xmlns:xlink="http://www.w3.org/1999/xlink" xlink:type="simple"><person-group><name name-style="western"><surname>Banse</surname><given-names>K</given-names></name><name name-style="western"><surname>Hobson</surname><given-names>K</given-names></name></person-group> (<year>1974</year>)<article-title> Benthic Errantiate polychaetes of British Columbia and Washington.</article-title><source>Bulletin of the Fisheries Research Board of Canada</source><volume>185</volume>:<fpage>1</fpage>-<lpage>111</lpage>.</mixed-citation></ref><ref id="B25"><mixed-citation xmlns:xlink="http://www.w3.org/1999/xlink" xlink:type="simple"><person-group><name name-style="western"><surname>Perkins</surname><given-names>TH</given-names></name></person-group> (<year>1981</year>)<article-title> Syllidae (Polychaeta), principally from Florida, with descriptions of a new genus and twenty–one new species.</article-title><source>Proceedings of the Biological Society of Washington</source><volume>93</volume> (<issue>4</issue>):<fpage>1080</fpage>-<lpage>1172</lpage>.</mixed-citation></ref><ref id="B40"><mixed-citation xmlns:xlink="http://www.w3.org/1999/xlink" xlink:type="simple"><person-group><name name-style="western"><surname>Uebelacker</surname><given-names>JM</given-names></name></person-group> (<year>1984</year>)<article-title> Family Syllidae Grube, 1850</article-title>. In: <person-group><name name-style="western"><surname>Uebelacker</surname><given-names>JM</given-names></name><name name-style="western"><surname>Johnson</surname><given-names>PG</given-names></name></person-group> (<role>Eds</role>) <source>Taxonomic Guide to the Polychaetes of the Northern Gulf of Mexico</source>. <publisher-name>Barry A Vittor &amp; Assoc., Inc.</publisher-name>, <publisher-name>Mobile, Alabama</publisher-name>, IV, <fpage>1</fpage>–<lpage>151</lpage>.</mixed-citation></ref><ref id="B29"><mixed-citation xmlns:xlink="http://www.w3.org/1999/xlink" xlink:type="simple"><person-group><name name-style="western"><surname>Russell</surname><given-names>DE</given-names></name></person-group> (<year>2007</year>)<article-title> Exogoninae (Polychaeta: Syllidae) from the Belizean barrier reef with a key to species of <italic>Sphaerosyllis.</italic></article-title><source>Journal of Natural History</source><volume>25</volume> (<issue>1</issue>):<fpage>49</fpage>-<lpage>74</lpage>. <ext-link ext-link-type="uri" xlink:href="http://dx.doi.org/10.1080/00222939100770061" xlink:type="simple">doi: 10.1080/00222939100770061</ext-link></mixed-citation></ref><ref id="B14"><mixed-citation xmlns:xlink="http://www.w3.org/1999/xlink" xlink:type="simple"><person-group><name name-style="western"><surname>Gobin</surname><given-names>JF</given-names></name></person-group> (<year>2010</year>)<article-title> Free-living marine polychaetes (Annelida) inhabiting hard-bottom substrates in Trinidad and Tobago, West Indies.</article-title><source>Revista de Biología Tropical</source><volume>58</volume> (<issue>1</issue>):<fpage>147</fpage>-<lpage>157</lpage>.</mixed-citation></ref><ref id="B38"><mixed-citation xmlns:xlink="http://www.w3.org/1999/xlink" xlink:type="simple"><person-group><name name-style="western"><surname>San Martín</surname><given-names>G</given-names></name><name name-style="western"><surname>Bone</surname><given-names>D</given-names></name></person-group> (<year>2001</year>)<article-title> Syllidae (Polychaeta) de praderas de <italic>Thalassia testudinum</italic> en el Parque Nacional Morrocoy (Venezuela).</article-title><source>Revista de Biología Tropical</source><volume>49</volume> (<issue>2</issue>):<fpage>609</fpage>-<lpage>620</lpage>.</mixed-citation></ref><ref id="B36"><mixed-citation xmlns:xlink="http://www.w3.org/1999/xlink" xlink:type="simple"><person-group><name name-style="western"><surname>San Martín</surname><given-names>G</given-names></name></person-group> (<year>2005</year>)<article-title> Exogoninae (Polychaeta: Syllidae) from Australia with the description of a new genus and twenty-two new species.</article-title><source>Records of the Australian Museum</source><volume>57</volume> (<issue>1</issue>):<fpage>39</fpage>-<lpage>152</lpage>.<ext-link ext-link-type="uri" xlink:href="http://dx.doi.org/10.3853/j.0067-1975.57.2005.1438" xlink:type="simple">doi: 10.3853/j.0067-1975.57.2005.1438</ext-link></mixed-citation></ref></ref-list></tp:taxon-treatment>
