# Supplementary material for: Syllidae (Annelida, Polychaeta) from the Caribbean coast of Venezuela
Source: Zookeys. 2011 Jul 8;(117):1–28. doi: 10.3897/zookeys.117.858 (PMC3192416; doi:10.3897/zookeys.117.858)
Supplement: XML Treatment for Parapionosyllis longicirrata [file zookeys.117.858-treatment11.xml]

<!DOCTYPE tp:taxon-treatment
  PUBLIC "-//TaxonX//DTD Taxonomic Treatment Publishing DTD v0 20100105//EN" "tax-treatment-NSO.dtd">
<tp:taxon-treatment xmlns:tp="http://www.plazi.org/taxpub"><tp:treatment-meta><mixed-citation publication-type="journal"><person-group><name><surname>Liñero-Arana</surname><given-names>Ildefonso</given-names></name><name><surname>Díaz Díaz</surname><given-names>Oscarn</given-names></name></person-group><article-title>Syllidae (Annelida, Polychaeta)  from the Caribbean coast of Venezuela</article-title><source>Zookeys</source><day>8</day><month>7</month><year>2011</year><volume>2011</volume><issue>117</issue><fpage>1</fpage><lpage>28</lpage><pub-id pub-id-type="doi">10.3897/zookeys.117.858</pub-id></mixed-citation></tp:treatment-meta><tp:nomenclature><tp:taxon-name>
                        	<tp:taxon-name-part taxon-name-part-type="genus">Parapionosyllis</tp:taxon-name-part>
                        	<tp:taxon-name-part taxon-name-part-type="species">longicirrata</tp:taxon-name-part>
                        <object-id xmlns:xlink="http://www.w3.org/1999/xlink" xlink:type="simple">http://species-id.net/wiki/Parapionosyllis_longicirrata</object-id>
                        </tp:taxon-name><tp:taxon-authority>(Webster &amp; Benedict, 1884)</tp:taxon-authority><xref ref-type="fig" rid="F2">Figs 2.15–2.17</xref><tp:nomenclature-citation-list><tp:nomenclature-citation><tp:taxon-name>Sphaerosyllis longicirrata</tp:taxon-name><comment><xref ref-type="bibr" rid="B42">Webster and Benedict 1884</xref>:715, pl. 8, figs. 95–100.</comment></tp:nomenclature-citation><tp:nomenclature-citation><tp:taxon-name>Parapionosyllis longicirrata</tp:taxon-name><comment><xref ref-type="bibr" rid="B26">Pettibone 1963</xref>:132, fig. 35e,f.–<xref ref-type="bibr" rid="B25">Perkins 1981</xref>:1102, fig. 9a–m.–<xref ref-type="bibr" rid="B40">Uebelacker 1984</xref>:58–60, fig. 52a–g.</comment></tp:nomenclature-citation></tp:nomenclature-citation-list></tp:nomenclature><tp:treatment-sec sec-type="Material examined"><title>Material examined.</title><p> PAPC106, (13), as epibionts on tubes of <italic><tp:taxon-name>Americonuphis magna</tp:taxon-name></italic> (Andrews 1891), 0.3–0.6 m depth.</p></tp:treatment-sec><tp:treatment-sec sec-type="Description"><title>Description.</title><p> Length to 3.9 mm,  width to 0.26 mm. Body with up to 42 chaetigers. Prostomium with a pair of anterior eyespots and two pairs of posterior lentigerous eyes in trapezoidal arrangement. Antennae fusiform with digitiform end. Palps fused dorsally over half their length. Tentacular and dorsal cirri subulate. Dorsal cirri fusiform. Dorsal simple chaeta with subdistal serrations present from chaetiger 1 (<xref ref-type="fig" rid="F2">Fig. 2.15, 2.16</xref>). Compound falcigers unidentate with coarse serrations and subdistal spine (<xref ref-type="fig" rid="F2">Fig. 2.17</xref>). Ventral simple falcate chaeta, only present on posterior chaetigers. Acicula with circular end. Pharynx extending through 3 chaetigers, with anterior middorsal tooth. Proventriculus extending through 2 chaetigers, with 14–17 rows of muscle cells. Pygidium with two cirriform anal cirri.</p></tp:treatment-sec><tp:treatment-sec sec-type="Distribution"><title>Distribution.</title><p> Massachusetts, Florida, Gulf of Mexico, Venezuela.</p></tp:treatment-sec><tp:treatment-sec><!--Section generated to contain objects referenced in tp:taxon-treatment.--><fig id="F2" position="float" orientation="portrait"><label>Figure 2.</label><caption><p><italic><tp:taxon-name>Sphaerosyllis taylori</tp:taxon-name></italic> <bold>1</bold> dorsal simple chaeta, anterior chaetiger <bold>2</bold> dorsal falciger, anterior chaetiger <bold>3</bold> dorsal falciger, posterior chaetiger <bold>4</bold> ventral simple chaeta, posterior chaetiger <bold>5</bold> acicula from same. <italic><tp:taxon-name>Exogone (Exogone) dispar</tp:taxon-name></italic> <bold>6</bold> dorsal simple chaeta, midbody chaetiger <bold>7</bold> bifid spiniger, anterior chaetiger <bold>8</bold> spiniger, midbody chaetiger <bold>9</bold> bidentate falciger from same <bold>10</bold> ventral simple chaeta, posterior chaetiger. <italic><tp:taxon-name>Exogone (Exogone) lourei</tp:taxon-name></italic>, <bold>11</bold> dorsal spiniger, midbody chaetiger <bold>12</bold> dorsal spiniger, chaetiger 2 <bold>13</bold> falciger, anterior chaetiger <bold>14</bold> ventral simple chaeta, posterior chaetiger. <italic><tp:taxon-name>Parapionosyllis longicirrata</tp:taxon-name></italic> <bold>15</bold> dorsal simple chaeta, anterior chaetiger <bold>16</bold> same, posterior chaetiger <bold>17</bold> dorsal falciger, anterior chaetiger. <italic><tp:taxon-name>Parapionosyllis parvidentata</tp:taxon-name></italic>, dorsal falciger, midbody chaetiger <bold>19</bold> acicula, midbody chaetiger. <italic><tp:taxon-name>Trypanosyllis vittigera</tp:taxon-name></italic> <bold>20</bold> ventral falciger, midbody chaetiger <bold>21</bold> dorsal simple chaeta, posterior chaetiger <bold>22</bold> ventral simple chaeta from same. <italic><tp:taxon-name>Haplosyllis spongicola</tp:taxon-name></italic> <bold>23</bold> acicula, anterior chaetiger <bold>24</bold> simple chaeta, midbody chaetiger <bold>25</bold> acicula from same <bold>26</bold> simple chaeta, posterior chaetiger <bold>27</bold> acicula from same (scale bars: 10µm).</p></caption><graphic xmlns:xlink="http://www.w3.org/1999/xlink" xlink:href="ZooKeys-117-001-g002.jpg" position="float" orientation="portrait" xlink:type="simple"/></fig></tp:treatment-sec><ref-list><ref id="B42"><mixed-citation xmlns:xlink="http://www.w3.org/1999/xlink" xlink:type="simple"><!--PageBreak--><!--PageBreak--><!--PageBreak--><person-group><name name-style="western"><surname>Webster</surname><given-names>HE</given-names></name><name name-style="western"><surname>Benedict</surname><given-names>JE</given-names></name></person-group> (<year>1884</year>)<article-title> The Annelida Chaetopoda from Provincetown and Wellflett, Massachuchetts.</article-title><source>Reports of the United States Commissioner of Fish and Fisheries for</source><volume>1881</volume>:<fpage>699</fpage>-<lpage>747</lpage>.</mixed-citation></ref><ref id="B26"><mixed-citation xmlns:xlink="http://www.w3.org/1999/xlink" xlink:type="simple"><person-group><name name-style="western"><surname>Pettibone</surname><given-names>MH</given-names></name></person-group> (<year>1963</year>)<article-title> Marine polychaete worms of the New England Region. 1. Aphroditidae through Trochochaetidae.</article-title><source>Bulletin of the United States National Museum</source><volume>227</volume>:<fpage>1</fpage>-<lpage>356</lpage>.</mixed-citation></ref><ref id="B25"><mixed-citation xmlns:xlink="http://www.w3.org/1999/xlink" xlink:type="simple"><person-group><name name-style="western"><surname>Perkins</surname><given-names>TH</given-names></name></person-group> (<year>1981</year>)<article-title> Syllidae (Polychaeta), principally from Florida, with descriptions of a new genus and twenty–one new species.</article-title><source>Proceedings of the Biological Society of Washington</source><volume>93</volume> (<issue>4</issue>):<fpage>1080</fpage>-<lpage>1172</lpage>.</mixed-citation></ref><ref id="B40"><mixed-citation xmlns:xlink="http://www.w3.org/1999/xlink" xlink:type="simple"><person-group><name name-style="western"><surname>Uebelacker</surname><given-names>JM</given-names></name></person-group> (<year>1984</year>)<article-title> Family Syllidae Grube, 1850</article-title>. In: <person-group><name name-style="western"><surname>Uebelacker</surname><given-names>JM</given-names></name><name name-style="western"><surname>Johnson</surname><given-names>PG</given-names></name></person-group> (<role>Eds</role>) <source>Taxonomic Guide to the Polychaetes of the Northern Gulf of Mexico</source>. <publisher-name>Barry A Vittor &amp; Assoc., Inc.</publisher-name>, <publisher-name>Mobile, Alabama</publisher-name>, IV, <fpage>1</fpage>–<lpage>151</lpage>.</mixed-citation></ref></ref-list></tp:taxon-treatment>
