# Supplementary material for: Syllidae (Annelida, Polychaeta) from the Caribbean coast of Venezuela
Source: Zookeys. 2011 Jul 8;(117):1–28. doi: 10.3897/zookeys.117.858 (PMC3192416; doi:10.3897/zookeys.117.858)
Supplement: XML Treatment for Trypanosyllis parvidentata [file zookeys.117.858-treatment12.xml]

<!DOCTYPE tp:taxon-treatment
  PUBLIC "-//TaxonX//DTD Taxonomic Treatment Publishing DTD v0 20100105//EN" "tax-treatment-NSO.dtd">
<tp:taxon-treatment xmlns:tp="http://www.plazi.org/taxpub"><tp:treatment-meta><mixed-citation publication-type="journal"><person-group><name><surname>Liñero-Arana</surname><given-names>Ildefonso</given-names></name><name><surname>Díaz Díaz</surname><given-names>Oscarn</given-names></name></person-group><article-title>Syllidae (Annelida, Polychaeta)  from the Caribbean coast of Venezuela</article-title><source>Zookeys</source><day>8</day><month>7</month><year>2011</year><volume>2011</volume><issue>117</issue><fpage>1</fpage><lpage>28</lpage><pub-id pub-id-type="doi">10.3897/zookeys.117.858</pub-id></mixed-citation></tp:treatment-meta><tp:nomenclature><tp:taxon-name>
                        	<tp:taxon-name-part taxon-name-part-type="genus">Trypanosyllis</tp:taxon-name-part>
                        	<tp:taxon-name-part taxon-name-part-type="species">parvidentata</tp:taxon-name-part>
                        <object-id xmlns:xlink="http://www.w3.org/1999/xlink" xlink:type="simple">http://species-id.net/wiki/Trypanosyllis_parvidentata</object-id>
                        </tp:taxon-name><tp:taxon-authority>Perkins, 1981</tp:taxon-authority><xref ref-type="fig" rid="F2">Figs 2.18–2.19</xref><tp:nomenclature-citation-list><tp:nomenclature-citation><tp:taxon-name>Trypanosyllis parvidentata</tp:taxon-name><comment><xref ref-type="bibr" rid="B25">Perkins 1981</xref>:1161, fig. 36a–h.–<xref ref-type="bibr" rid="B40">Uebelacker 1984</xref>:91–93, fig. 86a–e.</comment></tp:nomenclature-citation></tp:nomenclature-citation-list></tp:nomenclature><tp:treatment-sec sec-type="Material examined"><title>Material examined.</title><p> Guacarapo (Gulf of Cariaco), GCPG198, (1), fine sand, 1 m depth.</p></tp:treatment-sec><tp:treatment-sec sec-type="Description"><title>Description.</title><p> Length to 9.4 mm, width to 0.65 mm. Body incomplete, with up to 88 chaetigers. Prostomium with a pair of lentigerous eyes in trapezoidal arrangement.<!--PageBreak--><!--PageBreak--><!--PageBreak--> Median antenna with 10 articles, lateral antennae with 9 articles. Palps separated. Dorsal tentacular cirri with 11 articles, ventral ones with 9 articles. Dorsal cirri with 13 articles in chaetiger 1; from chaetiger 5 alternating longer, with 15 articles, and shorter cirri, with 9 articles. Dorsal compound falcigers bidentate, serrated (<xref ref-type="fig" rid="F2">Fig. 2.18</xref>), ventral ones with shorter blades. Ventral simple chaeta bidentate, slender, on posterior chaetigers. Acicula stout, solitary in posterior chaetigers (<xref ref-type="fig" rid="F2">Fig. 2.19</xref>) Pharynx extending through 5 chaetigers. Proventriculus extending through 4 chaetigers, with 17 rows of muscle cells.</p></tp:treatment-sec><tp:treatment-sec sec-type="Distribution"><title>Distribution.</title><p> Southern Florida, Gulf of Mexico, West Indies, Venezuela.</p></tp:treatment-sec><tp:treatment-sec><!--Section generated to contain objects referenced in tp:taxon-treatment.--><fig id="F2" position="float" orientation="portrait"><label>Figure 2.</label><caption><p><italic><tp:taxon-name>Sphaerosyllis taylori</tp:taxon-name></italic> <bold>1</bold> dorsal simple chaeta, anterior chaetiger <bold>2</bold> dorsal falciger, anterior chaetiger <bold>3</bold> dorsal falciger, posterior chaetiger <bold>4</bold> ventral simple chaeta, posterior chaetiger <bold>5</bold> acicula from same. <italic><tp:taxon-name>Exogone (Exogone) dispar</tp:taxon-name></italic> <bold>6</bold> dorsal simple chaeta, midbody chaetiger <bold>7</bold> bifid spiniger, anterior chaetiger <bold>8</bold> spiniger, midbody chaetiger <bold>9</bold> bidentate falciger from same <bold>10</bold> ventral simple chaeta, posterior chaetiger. <italic><tp:taxon-name>Exogone (Exogone) lourei</tp:taxon-name></italic>, <bold>11</bold> dorsal spiniger, midbody chaetiger <bold>12</bold> dorsal spiniger, chaetiger 2 <bold>13</bold> falciger, anterior chaetiger <bold>14</bold> ventral simple chaeta, posterior chaetiger. <italic><tp:taxon-name>Parapionosyllis longicirrata</tp:taxon-name></italic> <bold>15</bold> dorsal simple chaeta, anterior chaetiger <bold>16</bold> same, posterior chaetiger <bold>17</bold> dorsal falciger, anterior chaetiger. <italic><tp:taxon-name>Parapionosyllis parvidentata</tp:taxon-name></italic>, dorsal falciger, midbody chaetiger <bold>19</bold> acicula, midbody chaetiger. <italic><tp:taxon-name>Trypanosyllis vittigera</tp:taxon-name></italic> <bold>20</bold> ventral falciger, midbody chaetiger <bold>21</bold> dorsal simple chaeta, posterior chaetiger <bold>22</bold> ventral simple chaeta from same. <italic><tp:taxon-name>Haplosyllis spongicola</tp:taxon-name></italic> <bold>23</bold> acicula, anterior chaetiger <bold>24</bold> simple chaeta, midbody chaetiger <bold>25</bold> acicula from same <bold>26</bold> simple chaeta, posterior chaetiger <bold>27</bold> acicula from same (scale bars: 10µm).</p></caption><graphic xmlns:xlink="http://www.w3.org/1999/xlink" xlink:href="ZooKeys-117-001-g002.jpg" position="float" orientation="portrait" xlink:type="simple"/></fig></tp:treatment-sec><ref-list><ref id="B25"><mixed-citation xmlns:xlink="http://www.w3.org/1999/xlink" xlink:type="simple"><person-group><name name-style="western"><surname>Perkins</surname><given-names>TH</given-names></name></person-group> (<year>1981</year>)<article-title> Syllidae (Polychaeta), principally from Florida, with descriptions of a new genus and twenty–one new species.</article-title><source>Proceedings of the Biological Society of Washington</source><volume>93</volume> (<issue>4</issue>):<fpage>1080</fpage>-<lpage>1172</lpage>.</mixed-citation></ref><ref id="B40"><mixed-citation xmlns:xlink="http://www.w3.org/1999/xlink" xlink:type="simple"><person-group><name name-style="western"><surname>Uebelacker</surname><given-names>JM</given-names></name></person-group> (<year>1984</year>)<article-title> Family Syllidae Grube, 1850</article-title>. In: <person-group><name name-style="western"><surname>Uebelacker</surname><given-names>JM</given-names></name><name name-style="western"><surname>Johnson</surname><given-names>PG</given-names></name></person-group> (<role>Eds</role>) <source>Taxonomic Guide to the Polychaetes of the Northern Gulf of Mexico</source>. <publisher-name>Barry A Vittor &amp; Assoc., Inc.</publisher-name>, <publisher-name>Mobile, Alabama</publisher-name>, IV, <fpage>1</fpage>–<lpage>151</lpage>.</mixed-citation></ref></ref-list></tp:taxon-treatment>
