# Supplementary material for: Syllidae (Annelida, Polychaeta) from the Caribbean coast of Venezuela
Source: Zookeys. 2011 Jul 8;(117):1–28. doi: 10.3897/zookeys.117.858 (PMC3192416; doi:10.3897/zookeys.117.858)
Supplement: XML Treatment for Trypanosyllis vittigera [file zookeys.117.858-treatment13.xml]

<!DOCTYPE tp:taxon-treatment
  PUBLIC "-//TaxonX//DTD Taxonomic Treatment Publishing DTD v0 20100105//EN" "tax-treatment-NSO.dtd">
<tp:taxon-treatment xmlns:tp="http://www.plazi.org/taxpub"><tp:treatment-meta><mixed-citation publication-type="journal"><person-group><name><surname>Liñero-Arana</surname><given-names>Ildefonso</given-names></name><name><surname>Díaz Díaz</surname><given-names>Oscarn</given-names></name></person-group><article-title>Syllidae (Annelida, Polychaeta)  from the Caribbean coast of Venezuela</article-title><source>Zookeys</source><day>8</day><month>7</month><year>2011</year><volume>2011</volume><issue>117</issue><fpage>1</fpage><lpage>28</lpage><pub-id pub-id-type="doi">10.3897/zookeys.117.858</pub-id></mixed-citation></tp:treatment-meta><tp:nomenclature><tp:taxon-name>
                        	<tp:taxon-name-part taxon-name-part-type="genus">Trypanosyllis</tp:taxon-name-part>
                        	<tp:taxon-name-part taxon-name-part-type="species">vittigera</tp:taxon-name-part>
                        <object-id xmlns:xlink="http://www.w3.org/1999/xlink" xlink:type="simple">http://species-id.net/wiki/Trypanosyllis_vittigera</object-id>
                        </tp:taxon-name><tp:taxon-authority>Ehlers, 1887</tp:taxon-authority><xref ref-type="fig" rid="F2">Figs 2.20–2.22</xref><tp:nomenclature-citation-list><tp:nomenclature-citation><tp:taxon-name>Trypanosyllis vittigera</tp:taxon-name><comment><xref ref-type="bibr" rid="B17">Hartman 1951</xref>:41.–<xref ref-type="bibr" rid="B40">Uebelacker 1984</xref>:88, fig. 82a–h.–<xref ref-type="bibr" rid="B32">San Martín 1991</xref>:227–228.</comment></tp:nomenclature-citation></tp:nomenclature-citation-list></tp:nomenclature><tp:treatment-sec sec-type="Material examined"><title>Material examined.</title><p> GCPG198, (4), fine sand, 1 m depth; GCPT106, (8), fine sand, 0.5–1.5 m depth.</p></tp:treatment-sec><tp:treatment-sec sec-type="Description"><title>Description.</title><p> Length to 12.4 mm, width to 2.2 mm, with 56 chaetigers. Body long, and flattened; with two dorsal transverse brown stripes per segment anteriorly. Prostomium with a pair of lentigerous eyes in trapezoidal arrangement. Median antenna with 17–21 articles, lateral ones with 10–13 articles. Dorsal tentacular cirri with 29–36 articles, lateral ones with 19–23 articles. Dorsal cirri alternating in length longer, with 19–26 articles, and shorter, with 9–12 articles. Ventral cirri cirriform. Compound falcigers bidentate with small serrations, blades of dorsal falcigers longer than ventral ones (<xref ref-type="fig" rid="F2">Fig. 2.20</xref>). Dorsal simple chaeta slender with subdistal small serrations (<xref ref-type="fig" rid="F2">Fig. 2.21</xref>), and ventral simple chaeta bidentate, with subdistal serrations (<xref ref-type="fig" rid="F2">Fig. 2.22</xref>), both only present on posterior chaetigers. Pharynx extending through 4–5 chaetigers, with distal trepan of ten teeth. Proventriculus extending through 4 chaetigers, with 31–37 rows of muscle cells. Pygidium with a pair of anal cirri with 6–9 articles.</p></tp:treatment-sec><tp:treatment-sec sec-type="Remarks"><title>Remarks.</title><p> According to <xref ref-type="bibr" rid="B32">San Martín (1991)</xref> <italic><tp:taxon-name>Trypanosyllis zebra</tp:taxon-name></italic> from the Mediterranean Sea is very similar to <italic><tp:taxon-name>Trypanosyllis vittigera</tp:taxon-name></italic>, differing only in the number of teeth on the trepan and in the length of the proventriculus, thus suggesting the need for a revision of <italic><tp:taxon-name>Trypanosyllis zebra</tp:taxon-name></italic> and related species.</p></tp:treatment-sec><tp:treatment-sec sec-type="Distribution"><title>Distribution.</title><p> Circumtropical.</p></tp:treatment-sec><tp:treatment-sec><!--Section generated to contain objects referenced in tp:taxon-treatment.--><fig id="F2" position="float" orientation="portrait"><label>Figure 2.</label><caption><p><italic><tp:taxon-name>Sphaerosyllis taylori</tp:taxon-name></italic> <bold>1</bold> dorsal simple chaeta, anterior chaetiger <bold>2</bold> dorsal falciger, anterior chaetiger <bold>3</bold> dorsal falciger, posterior chaetiger <bold>4</bold> ventral simple chaeta, posterior chaetiger <bold>5</bold> acicula from same. <italic><tp:taxon-name>Exogone (Exogone) dispar</tp:taxon-name></italic> <bold>6</bold> dorsal simple chaeta, midbody chaetiger <bold>7</bold> bifid spiniger, anterior chaetiger <bold>8</bold> spiniger, midbody chaetiger <bold>9</bold> bidentate falciger from same <bold>10</bold> ventral simple chaeta, posterior chaetiger. <italic><tp:taxon-name>Exogone (Exogone) lourei</tp:taxon-name></italic>, <bold>11</bold> dorsal spiniger, midbody chaetiger <bold>12</bold> dorsal spiniger, chaetiger 2 <bold>13</bold> falciger, anterior chaetiger <bold>14</bold> ventral simple chaeta, posterior chaetiger. <italic><tp:taxon-name>Parapionosyllis longicirrata</tp:taxon-name></italic> <bold>15</bold> dorsal simple chaeta, anterior chaetiger <bold>16</bold> same, posterior chaetiger <bold>17</bold> dorsal falciger, anterior chaetiger. <italic><tp:taxon-name>Parapionosyllis parvidentata</tp:taxon-name></italic>, dorsal falciger, midbody chaetiger <bold>19</bold> acicula, midbody chaetiger. <italic><tp:taxon-name>Trypanosyllis vittigera</tp:taxon-name></italic> <bold>20</bold> ventral falciger, midbody chaetiger <bold>21</bold> dorsal simple chaeta, posterior chaetiger <bold>22</bold> ventral simple chaeta from same. <italic><tp:taxon-name>Haplosyllis spongicola</tp:taxon-name></italic> <bold>23</bold> acicula, anterior chaetiger <bold>24</bold> simple chaeta, midbody chaetiger <bold>25</bold> acicula from same <bold>26</bold> simple chaeta, posterior chaetiger <bold>27</bold> acicula from same (scale bars: 10µm).</p></caption><graphic xmlns:xlink="http://www.w3.org/1999/xlink" xlink:href="ZooKeys-117-001-g002.jpg" position="float" orientation="portrait" xlink:type="simple"/></fig></tp:treatment-sec><ref-list><ref id="B17"><mixed-citation xmlns:xlink="http://www.w3.org/1999/xlink" xlink:type="simple"><person-group><name name-style="western"><surname>Hartman</surname><given-names>O</given-names></name></person-group> (<year>1951</year>)<article-title> The littoral marine annelids of the Gulf of México</article-title>. <source>Publications of the Institute of Marine Science</source><volume>2</volume>: <fpage>7</fpage>–<lpage>124</lpage>.</mixed-citation></ref><ref id="B40"><mixed-citation xmlns:xlink="http://www.w3.org/1999/xlink" xlink:type="simple"><person-group><name name-style="western"><surname>Uebelacker</surname><given-names>JM</given-names></name></person-group> (<year>1984</year>)<article-title> Family Syllidae Grube, 1850</article-title>. In: <person-group><name name-style="western"><surname>Uebelacker</surname><given-names>JM</given-names></name><name name-style="western"><surname>Johnson</surname><given-names>PG</given-names></name></person-group> (<role>Eds</role>) <source>Taxonomic Guide to the Polychaetes of the Northern Gulf of Mexico</source>. <publisher-name>Barry A Vittor &amp; Assoc., Inc.</publisher-name>, <publisher-name>Mobile, Alabama</publisher-name>, IV, <fpage>1</fpage>–<lpage>151</lpage>.</mixed-citation></ref><ref id="B32"><mixed-citation xmlns:xlink="http://www.w3.org/1999/xlink" xlink:type="simple"><person-group><name name-style="western"><surname>San Martín</surname><given-names>G</given-names></name></person-group> (<year>1991</year>)<article-title> Syllinae (Polychaeta: Syllidae) from Cuba and the Gulf of Mexico.</article-title><source>Bulletin of Marine Science</source><volume>48</volume> (<issue>2</issue>):<fpage>227</fpage>-<lpage>235</lpage>.</mixed-citation></ref></ref-list></tp:taxon-treatment>
