# Supplementary material for: Syllidae (Annelida, Polychaeta) from the Caribbean coast of Venezuela
Source: Zookeys. 2011 Jul 8;(117):1–28. doi: 10.3897/zookeys.117.858 (PMC3192416; doi:10.3897/zookeys.117.858)
Supplement: XML Treatment for Haplosyllis spongicola [file zookeys.117.858-treatment14.xml]

<!DOCTYPE tp:taxon-treatment
  PUBLIC "-//TaxonX//DTD Taxonomic Treatment Publishing DTD v0 20100105//EN" "tax-treatment-NSO.dtd">
<tp:taxon-treatment xmlns:tp="http://www.plazi.org/taxpub"><tp:treatment-meta><mixed-citation publication-type="journal"><person-group><name><surname>Liñero-Arana</surname><given-names>Ildefonso</given-names></name><name><surname>Díaz Díaz</surname><given-names>Oscarn</given-names></name></person-group><article-title>Syllidae (Annelida, Polychaeta)  from the Caribbean coast of Venezuela</article-title><source>Zookeys</source><day>8</day><month>7</month><year>2011</year><volume>2011</volume><issue>117</issue><fpage>1</fpage><lpage>28</lpage><pub-id pub-id-type="doi">10.3897/zookeys.117.858</pub-id></mixed-citation></tp:treatment-meta><tp:nomenclature><tp:taxon-name>
                        	<tp:taxon-name-part taxon-name-part-type="genus">Haplosyllis</tp:taxon-name-part>
                        	<tp:taxon-name-part taxon-name-part-type="species">spongicola</tp:taxon-name-part>
                        <object-id xmlns:xlink="http://www.w3.org/1999/xlink" xlink:type="simple">http://species-id.net/wiki/Haplosyllis_spongicola</object-id>
                        </tp:taxon-name><tp:taxon-authority>(Grube, 1855)</tp:taxon-authority><xref ref-type="fig" rid="F2">Figs 2.23–2.28</xref><tp:nomenclature-citation-list><tp:nomenclature-citation><tp:taxon-name>Syllis (Haplosyllis) spongicola</tp:taxon-name><comment><xref ref-type="bibr" rid="B11">Fauvel 1923</xref>:257, fig. 95a–d.</comment></tp:nomenclature-citation><tp:nomenclature-citation><tp:taxon-name>Haplosyllis spongicola</tp:taxon-name><comment><xref ref-type="bibr" rid="B18">Imajima 1966</xref>:220, fig. 38a–h.</comment></tp:nomenclature-citation><tp:nomenclature-citation><tp:taxon-name>Syllis (Haplosyllis) spongicola</tp:taxon-name><comment><xref ref-type="bibr" rid="B9">Day 1967</xref>:240–241, fig. l2.1.e–i.–<xref ref-type="bibr" rid="B13">Gardiner 1976</xref>:139, fig. 12i–k.</comment></tp:nomenclature-citation><tp:nomenclature-citation><tp:taxon-name>Haplosyllis spongicola</tp:taxon-name><comment><xref ref-type="bibr" rid="B40">Uebelacker 1984</xref>:109–111, fig. 104a–d.–<xref ref-type="bibr" rid="B32">San Martín 1991</xref>:233.–<xref ref-type="bibr" rid="B38">San Martín and Bone 2001</xref>:615.–<xref ref-type="bibr" rid="B35">San Martín 2003</xref>:323–325, figs. 179–180.–<xref ref-type="bibr" rid="B20">Martin et al. 2003</xref>:145–162, figs. 1–12.–<xref ref-type="bibr" rid="B19">Lattig et al. 2007</xref>:554–557, figs. 1–2.–<xref ref-type="bibr" rid="B14">Gobin 2010</xref> (list only).</comment></tp:nomenclature-citation></tp:nomenclature-citation-list></tp:nomenclature><tp:treatment-sec sec-type="Material examined"><title>Material examined:</title><p> BMIL598, (84); BMPL498, (36); associated with <italic><tp:taxon-name>Chondrila nucula</tp:taxon-name></italic>, 1–2 m depth; BMIL297, (1566); BMIL498, (607); BMPL197, (132); BMPL297, (506), all specimens associated with <italic><tp:taxon-name>Aplysina fistularis</tp:taxon-name></italic>, 1–3 m depth; BMIL297, (1147); (3789), BMIL397; BMIL498, (3689). BMPL297, (2852); BMPL297, (2667), BMPL398, (2808); all specimens associated with <italic><tp:taxon-name>Ircinia felix</tp:taxon-name></italic>, 1–2 m depth; GCPG198, (78), fine sand, 1 m depth; GCET103, (18); BMER103, (13), fine to coarse sand, 1 m depth. BMMQ205, (2), inside dead <italic><tp:taxon-name>Millepora alcicornis</tp:taxon-name></italic>, 1–2 m depth.</p></tp:treatment-sec><tp:treatment-sec sec-type="Description"><title>Description.</title><p> Length to 5.6 mm,width 2.4 mm. Body with up to 85 chaetigers, broad anteriorly, thinner from mid-body to pygidium. Prostomium with a pair of small eyes in trapezoidal arrangement. Median antenna with 24–33 articles, lateral antennae with 8–19 articles. Palps fused dorsally. Dorsal tentacular cirri with 18–36 articles. Anterior dorsal cirri with 7–47 articles. First cirri longer than remaining ones. Dorsal cirri of middle region alternating in length longer, with 8–16 articles, and shorter, with 4–10 articles. Ventral cirri digitiform, shorter than parapodial lobes. Two (1–3) simple and stout chaetae, with two distal teeth and main fang prominent (<xref ref-type="fig" rid="F2">Figs. 2.24, 2.26</xref>) and with upper side rugose. Aciculae either with pointed tip (<xref ref-type="fig" rid="F2">Fig. 2.23</xref>) or with curved end (<xref ref-type="fig" rid="F2">Figs. 2.25, 2.27</xref>). Pharynx extending through 7–11 chaetigers; with 8–10 soft distal papillae, encircling middorsal tooth. Proventriculus extending through about 12 chaetigers, with 34–52 rows of muscle cells. Pygidium with a pair of long moniliform anal cirri.</p></tp:treatment-sec><tp:treatment-sec sec-type="Remarks"><title>Remarks.</title><p> This species is one of the most abundant syllid in the Great Caribbean region in both soft and hard bottoms (<xref ref-type="bibr" rid="B15">Granados-Barba et al. 2003</xref>); <xref ref-type="bibr" rid="B14">Gobin (2010)</xref> pointed out that is one of the most abundant species from hard bottoms of Trinidad and Tobago. <xref ref-type="bibr" rid="B20">Martin et al. (2003)</xref> based on the wide variability observed within the <italic><tp:taxon-name>Haplosyllis</tp:taxon-name></italic> species, pointed out that the so-called <italic><tp:taxon-name>Haplosyllis spongicola</tp:taxon-name></italic> must be considered as a pseudo-sibling species-complex.<!--PageBreak--><!--PageBreak--><!--PageBreak--></p></tp:treatment-sec><tp:treatment-sec sec-type="Distribution"><title>Distribution.</title><p> Considered cosmopolitan, although Martin et al.(2003) and <xref ref-type="bibr" rid="B19">Lattig et al. (2007)</xref> pointed out that records in temperate and tropical seas must be reviewed.</p></tp:treatment-sec><tp:treatment-sec><!--Section generated to contain objects referenced in tp:taxon-treatment.--><fig id="F2" position="float" orientation="portrait"><label>Figure 2.</label><caption><p><italic><tp:taxon-name>Sphaerosyllis taylori</tp:taxon-name></italic> <bold>1</bold> dorsal simple chaeta, anterior chaetiger <bold>2</bold> dorsal falciger, anterior chaetiger <bold>3</bold> dorsal falciger, posterior chaetiger <bold>4</bold> ventral simple chaeta, posterior chaetiger <bold>5</bold> acicula from same. <italic><tp:taxon-name>Exogone (Exogone) dispar</tp:taxon-name></italic> <bold>6</bold> dorsal simple chaeta, midbody chaetiger <bold>7</bold> bifid spiniger, anterior chaetiger <bold>8</bold> spiniger, midbody chaetiger <bold>9</bold> bidentate falciger from same <bold>10</bold> ventral simple chaeta, posterior chaetiger. <italic><tp:taxon-name>Exogone (Exogone) lourei</tp:taxon-name></italic>, <bold>11</bold> dorsal spiniger, midbody chaetiger <bold>12</bold> dorsal spiniger, chaetiger 2 <bold>13</bold> falciger, anterior chaetiger <bold>14</bold> ventral simple chaeta, posterior chaetiger. <italic><tp:taxon-name>Parapionosyllis longicirrata</tp:taxon-name></italic> <bold>15</bold> dorsal simple chaeta, anterior chaetiger <bold>16</bold> same, posterior chaetiger <bold>17</bold> dorsal falciger, anterior chaetiger. <italic><tp:taxon-name>Parapionosyllis parvidentata</tp:taxon-name></italic>, dorsal falciger, midbody chaetiger <bold>19</bold> acicula, midbody chaetiger. <italic><tp:taxon-name>Trypanosyllis vittigera</tp:taxon-name></italic> <bold>20</bold> ventral falciger, midbody chaetiger <bold>21</bold> dorsal simple chaeta, posterior chaetiger <bold>22</bold> ventral simple chaeta from same. <italic><tp:taxon-name>Haplosyllis spongicola</tp:taxon-name></italic> <bold>23</bold> acicula, anterior chaetiger <bold>24</bold> simple chaeta, midbody chaetiger <bold>25</bold> acicula from same <bold>26</bold> simple chaeta, posterior chaetiger <bold>27</bold> acicula from same (scale bars: 10µm).</p></caption><graphic xmlns:xlink="http://www.w3.org/1999/xlink" xlink:href="ZooKeys-117-001-g002.jpg" position="float" orientation="portrait" xlink:type="simple"/></fig></tp:treatment-sec><ref-list><ref id="B11"><mixed-citation xmlns:xlink="http://www.w3.org/1999/xlink" xlink:type="simple"><person-group><name name-style="western"><surname>Fauvel</surname><given-names>P</given-names></name></person-group> (<year>1923</year>)<article-title> Polychètes errantes.</article-title><source>Faune de France</source><volume>5</volume>:<fpage>1</fpage>-<lpage>488</lpage>.</mixed-citation></ref><ref id="B18"><mixed-citation xmlns:xlink="http://www.w3.org/1999/xlink" xlink:type="simple"><person-group><name name-style="western"><surname>Imajima</surname><given-names>M</given-names></name></person-group> (<year>1966</year>)<article-title> The Syllidae (Polychaetous Annelids) from Japan. I. Exogoninae.</article-title><source>Publications of the Seto Marine Biological Laboratory</source><volume>13</volume>:<fpage>385</fpage>-<lpage>404</lpage>.</mixed-citation></ref><ref id="B9"><mixed-citation xmlns:xlink="http://www.w3.org/1999/xlink" xlink:type="simple"><person-group><name name-style="western"><surname>Day</surname><given-names>JH</given-names></name></person-group> (<year>1967</year>)<article-title> A monograph on the Polychaeta of Southern Africa. Pt. 1 Errantia. Pt. 2. Sedentaria.</article-title><source>British Museum of Natural History Publications</source><volume>656</volume>:<fpage>1</fpage>-<lpage>878</lpage>.</mixed-citation></ref><ref id="B13"><mixed-citation xmlns:xlink="http://www.w3.org/1999/xlink" xlink:type="simple"><person-group><name name-style="western"><surname>Gardiner</surname><given-names>SL</given-names></name></person-group> (<year>1976</year>)<article-title> Errant polychaete annelids from North Carolina.</article-title><source>Journal of the Elisha Mitchell Scientific Society</source><volume>91</volume>:<fpage>77</fpage>-<lpage>220</lpage>.</mixed-citation></ref><ref id="B40"><mixed-citation xmlns:xlink="http://www.w3.org/1999/xlink" xlink:type="simple"><person-group><name name-style="western"><surname>Uebelacker</surname><given-names>JM</given-names></name></person-group> (<year>1984</year>)<article-title> Family Syllidae Grube, 1850</article-title>. In: <person-group><name name-style="western"><surname>Uebelacker</surname><given-names>JM</given-names></name><name name-style="western"><surname>Johnson</surname><given-names>PG</given-names></name></person-group> (<role>Eds</role>) <source>Taxonomic Guide to the Polychaetes of the Northern Gulf of Mexico</source>. <publisher-name>Barry A Vittor &amp; Assoc., Inc.</publisher-name>, <publisher-name>Mobile, Alabama</publisher-name>, IV, <fpage>1</fpage>–<lpage>151</lpage>.</mixed-citation></ref><ref id="B32"><mixed-citation xmlns:xlink="http://www.w3.org/1999/xlink" xlink:type="simple"><person-group><name name-style="western"><surname>San Martín</surname><given-names>G</given-names></name></person-group> (<year>1991</year>)<article-title> Syllinae (Polychaeta: Syllidae) from Cuba and the Gulf of Mexico.</article-title><source>Bulletin of Marine Science</source><volume>48</volume> (<issue>2</issue>):<fpage>227</fpage>-<lpage>235</lpage>.</mixed-citation></ref><ref id="B38"><mixed-citation xmlns:xlink="http://www.w3.org/1999/xlink" xlink:type="simple"><person-group><name name-style="western"><surname>San Martín</surname><given-names>G</given-names></name><name name-style="western"><surname>Bone</surname><given-names>D</given-names></name></person-group> (<year>2001</year>)<article-title> Syllidae (Polychaeta) de praderas de <italic>Thalassia testudinum</italic> en el Parque Nacional Morrocoy (Venezuela).</article-title><source>Revista de Biología Tropical</source><volume>49</volume> (<issue>2</issue>):<fpage>609</fpage>-<lpage>620</lpage>.</mixed-citation></ref><ref id="B35"><mixed-citation xmlns:xlink="http://www.w3.org/1999/xlink" xlink:type="simple"><person-group><name name-style="western"><surname>San Martín</surname><given-names>G</given-names></name></person-group> (<year>2003</year>)<article-title> Annelida, Polychaeta II: Syllidae</article-title>. In: <person-group><name name-style="western"><surname>Ramos</surname><given-names>MA et al.</given-names></name></person-group> (<role>Eds</role>) <source>Fauna Ibérica, vol. 21</source>. <publisher-name>Museo Nacional de Ciencias Naturales. CSIC</publisher-name>, <publisher-loc>Madrid</publisher-loc>, <lpage>554</lpage> pp.</mixed-citation></ref><ref id="B20"><mixed-citation xmlns:xlink="http://www.w3.org/1999/xlink" xlink:type="simple"><person-group><name name-style="western"><surname>Martin</surname><given-names>D</given-names></name><name name-style="western"><surname>Britayev</surname><given-names>TA</given-names></name><name name-style="western"><surname>San Martín</surname><given-names>G</given-names></name><name name-style="western"><surname>Gil</surname><given-names>G</given-names></name></person-group> (<year>2003</year>)<article-title> Inter-population variability and character description in the sponge-associated <italic>Haplosyllis spongicola</italic> complex (Polychaeta: Syllidae)</article-title>. <source>Hidrobiologia</source><volume>496</volume>: <fpage>145</fpage>–<lpage>162</lpage>. <ext-link ext-link-type="uri" xlink:href="http://dx.doi.org/10.1023/A:1026184529208" xlink:type="simple">doi: 10.1023/A:1026184529208</ext-link></mixed-citation></ref><ref id="B19"><mixed-citation xmlns:xlink="http://www.w3.org/1999/xlink" xlink:type="simple"><person-group><name name-style="western"><surname>Lattig</surname><given-names>P</given-names></name><name name-style="western"><surname>San Martín</surname><given-names>G</given-names></name><name name-style="western"><surname>Martin</surname><given-names>D</given-names></name></person-group> (<year>2007</year>)<article-title> Taxonomic and morphometric analyses of the <italic>Haplosyllis spongicola</italic> complex (Polychaeta: Syllidae: Syllinae) from Spanish seas, with re-description of the type species and descriptions of two new species.</article-title><source>Scientia Marina</source><volume>71</volume> (<issue>3</issue>):<fpage>551</fpage>-<lpage>570</lpage>.</mixed-citation></ref><ref id="B14"><mixed-citation xmlns:xlink="http://www.w3.org/1999/xlink" xlink:type="simple"><person-group><name name-style="western"><surname>Gobin</surname><given-names>JF</given-names></name></person-group> (<year>2010</year>)<article-title> Free-living marine polychaetes (Annelida) inhabiting hard-bottom substrates in Trinidad and Tobago, West Indies.</article-title><source>Revista de Biología Tropical</source><volume>58</volume> (<issue>1</issue>):<fpage>147</fpage>-<lpage>157</lpage>.</mixed-citation></ref><ref id="B15"><mixed-citation xmlns:xlink="http://www.w3.org/1999/xlink" xlink:type="simple"><person-group><name name-style="western"><surname>Granados-Barba</surname><given-names>A</given-names></name><name name-style="western"><surname>Solìs-Weiss</surname><given-names>V</given-names></name><name name-style="western"><surname>Tovar-Hernández</surname><given-names>MA</given-names></name><name name-style="western"><surname>Ochoa-Rivera</surname><given-names>V</given-names></name></person-group> (<year>2003</year>)<article-title> Distribution and diversity of the Syllidae (Annelida: Polychaeta) from the Mexican Gulf of Mexico and Caribbean</article-title>. <source>Hydrobiologia</source><volume>496</volume>: <fpage>337</fpage>–<lpage>345</lpage>. <ext-link ext-link-type="uri" xlink:href="http://dx.doi.org/10.1023/A:1026177722364" xlink:type="simple">doi: 10.1023/A:1026177722364</ext-link></mixed-citation></ref></ref-list></tp:taxon-treatment>
