# Supplementary material for: Syllidae (Annelida, Polychaeta) from the Caribbean coast of Venezuela
Source: Zookeys. 2011 Jul 8;(117):1–28. doi: 10.3897/zookeys.117.858 (PMC3192416; doi:10.3897/zookeys.117.858)
Supplement: XML Treatment for Opisthosyllis [file zookeys.117.858-treatment15.xml]

<!DOCTYPE tp:taxon-treatment
  PUBLIC "-//TaxonX//DTD Taxonomic Treatment Publishing DTD v0 20100105//EN" "tax-treatment-NSO.dtd">
<tp:taxon-treatment xmlns:tp="http://www.plazi.org/taxpub"><tp:treatment-meta><mixed-citation publication-type="journal"><person-group><name><surname>Liñero-Arana</surname><given-names>Ildefonso</given-names></name><name><surname>Díaz Díaz</surname><given-names>Oscarn</given-names></name></person-group><article-title>Syllidae (Annelida, Polychaeta)  from the Caribbean coast of Venezuela</article-title><source>Zookeys</source><day>8</day><month>7</month><year>2011</year><volume>2011</volume><issue>117</issue><fpage>1</fpage><lpage>28</lpage><pub-id pub-id-type="doi">10.3897/zookeys.117.858</pub-id></mixed-citation></tp:treatment-meta><tp:nomenclature><tp:taxon-name>
                        	<tp:taxon-name-part taxon-name-part-type="genus">Opisthosyllis</tp:taxon-name-part>
                        </tp:taxon-name><tp:taxon-status xmlns:xlink="http://www.w3.org/1999/xlink" xlink:type="simple">sp.</tp:taxon-status><xref ref-type="fig" rid="F3">Figs 3.1–3.7</xref></tp:nomenclature><tp:treatment-sec sec-type="Material examined"><title>Material examined.</title><p> IMLR102, (1); IMLR202, (4), as epibionts on <italic><tp:taxon-name>Crassostrea rhizophorae</tp:taxon-name></italic>, 0–0.5 m.</p></tp:treatment-sec><tp:treatment-sec sec-type="Description"><title>Description.</title><p> Length up to 21 mm, 0.2 mm in width, with 78 chaetigers. Prostomium with two pairs of lentigerous eyes in trapezoidal arrangement on posterior half of prostomium. Antennae longer than prostomium and palps, with 18–19 articles each. Palps separated at the base. Dorsal tentacular cirri with 26 articles, ventral ones with 18. Dorsal cirri, alternating in length longer, with 23–25 articles, and shorter, with 17–19 articles (<xref ref-type="fig" rid="F3">Fig. 3.1</xref>). Compound falcigers unidentate with spiniferous cutting edge, dorsal ones with longer blades (<xref ref-type="fig" rid="F3">Fig. 3.2</xref>) than ventral ones (<xref ref-type="fig" rid="F3">Fig. 3.3, 3.4</xref>). Acicula subterminally thickened (<xref ref-type="fig" rid="F3">Fig. 3.5, 3.6</xref>). Dorsal simple chaeta with slightly bifid tip (<xref ref-type="fig" rid="F3">Fig. 3.7</xref>), only present on last chaetigers. Pharynx extending through 9 chaetigers; with dorsal tooth located at the level of the chaetiger 7; proventriculus extending through 6–7 chaetigers, with about 45 rows of muscle cells.</p><fig id="F3" position="float" orientation="portrait"><label>Figure 3.</label><caption><p><italic><tp:taxon-name>Opisthosyllis</tp:taxon-name></italic> sp. <bold>1</bold> anterior end, dorsal view <bold>2</bold> dorsal long falciger <bold>3, 4</bold> ventral short falcigers <bold>5, 6</bold> aciculae <bold>7</bold> dorsal simple chaeta, posterior chaetiger. <italic><tp:taxon-name>Branchiosyllis exilis</tp:taxon-name></italic> <bold>8</bold> dorsal falciger, anterior chaetiger <bold>9</bold> ventral falciger, midbody chaetiger. <italic><tp:taxon-name>Syllis amica</tp:taxon-name></italic> <bold>10</bold> falciger, anterior chaetiger <bold>11</bold> dorsal simple chaeta, midbody chaetiger <bold>12</bold> acicula from same. <italic><tp:taxon-name>Syllis armillaris</tp:taxon-name></italic> <bold>13</bold> dorsal simple chaeta, posterior chaetiger <bold>14</bold> bidentate falciger, anterior chaetiger. <italic><tp:taxon-name>Syllis coralicolla</tp:taxon-name></italic> <bold>15</bold> bidentate falciger, anterior chaetiger <bold>16</bold> acicula, posterior chaetiger <bold>17</bold> dorsal simple chaeta from same <bold>18</bold> ventral simple chaeta from same. <italic><tp:taxon-name>Syllis cornuta</tp:taxon-name></italic> <bold>19</bold> dorsal spiniger, anterior chaetiger <bold>20</bold> dorsal bidentate falciger from same <bold>21</bold> dorsal simple chaeta, posterior chaetiger <bold>22</bold> ventral simple chaeta from same. <italic><tp:taxon-name>Syllis gracilis</tp:taxon-name></italic> <bold>23</bold> dorsal falciger, anterior chaetiger <bold>24</bold> ypsiloid simple chaeta, midbody chaetiger. <italic><tp:taxon-name>Syllis prolifera</tp:taxon-name></italic> <bold>25</bold> dorsal simple chaeta, posterior chaetiger <bold>26</bold> dorsal falciger, anterior chaetiger <bold>27</bold> ventral simple chaeta, posterior chaetiger (scale bars: 1 = 1 mm; 2–27 = 10µm).</p></caption><graphic xmlns:xlink="http://www.w3.org/1999/xlink" xlink:href="ZooKeys-117-001-g003.jpg" position="float" orientation="portrait" xlink:type="simple"/></fig></tp:treatment-sec><tp:treatment-sec sec-type="Remarks"><title>Remarks.</title><p> <italic><tp:taxon-name>Opisthosyllis</tp:taxon-name></italic> sp. resembles <italic><tp:taxon-name>Opisthosyllis brunnea</tp:taxon-name></italic> Langerhans 1991, in having compound chaetae with unidentate blades, and in the location of the pharyngeal tooth; it differs in the absence of an occipital flap, having a wider proventriculus, and in the number of rows of muscle cells in the proventriculus.</p></tp:treatment-sec></tp:taxon-treatment>
