# Supplementary material for: Syllidae (Annelida, Polychaeta) from the Caribbean coast of Venezuela
Source: Zookeys. 2011 Jul 8;(117):1–28. doi: 10.3897/zookeys.117.858 (PMC3192416; doi:10.3897/zookeys.117.858)
Supplement: XML Treatment for Branchiosyllis exilis [file zookeys.117.858-treatment16.xml]

<!DOCTYPE tp:taxon-treatment
  PUBLIC "-//TaxonX//DTD Taxonomic Treatment Publishing DTD v0 20100105//EN" "tax-treatment-NSO.dtd">
<tp:taxon-treatment xmlns:tp="http://www.plazi.org/taxpub"><tp:treatment-meta><mixed-citation publication-type="journal"><person-group><name><surname>Liñero-Arana</surname><given-names>Ildefonso</given-names></name><name><surname>Díaz Díaz</surname><given-names>Oscarn</given-names></name></person-group><article-title>Syllidae (Annelida, Polychaeta)  from the Caribbean coast of Venezuela</article-title><source>Zookeys</source><day>8</day><month>7</month><year>2011</year><volume>2011</volume><issue>117</issue><fpage>1</fpage><lpage>28</lpage><pub-id pub-id-type="doi">10.3897/zookeys.117.858</pub-id></mixed-citation></tp:treatment-meta><tp:nomenclature><tp:taxon-name>
                        	<tp:taxon-name-part taxon-name-part-type="genus">Branchiosyllis</tp:taxon-name-part>
                        	<tp:taxon-name-part taxon-name-part-type="species">exilis</tp:taxon-name-part>
                        <object-id xmlns:xlink="http://www.w3.org/1999/xlink" xlink:type="simple">http://species-id.net/wiki/Branchiosyllis_exilis</object-id>
                        </tp:taxon-name><tp:taxon-authority>(Gravier, 1900)</tp:taxon-authority><xref ref-type="fig" rid="F3">Figs 3.8–3.9</xref><tp:nomenclature-citation-list><tp:nomenclature-citation><tp:taxon-name>Syllis (Typosyllis) exilis</tp:taxon-name><comment><xref ref-type="bibr" rid="B16">Gravier 1900</xref>:160, pl. 10, fig. 19.</comment></tp:nomenclature-citation><tp:nomenclature-citation><tp:taxon-name>Branchiosyllis exilis</tp:taxon-name><comment>, <xref ref-type="bibr" rid="B44">Westheide 1974</xref>:60, fig. 26A–H.–<xref ref-type="bibr" rid="B40">Uebelacker 1984</xref>:105–107, fig. 100a–f.–<xref ref-type="bibr" rid="B32">San Martín 1991</xref>:233.–<xref ref-type="bibr" rid="B38">San Martín and Bone 2001</xref>:614.–<xref ref-type="bibr" rid="B35">San Martín 2003</xref>:332–336, figs. 184–185.</comment></tp:nomenclature-citation><!--PageBreak--><!--PageBreak--><!--PageBreak--><!--PageBreak--><!--PageBreak--><!--PageBreak--></tp:nomenclature-citation-list></tp:nomenclature><tp:treatment-sec sec-type="Material examined"><title>Material examined.</title><p> BMIL197, (1); (9), BMIL297, (9); BMIL498, (8); BMPL197, (7); BMPL398, (16), all specimens associated with <italic><tp:taxon-name>Chondrila nucula</tp:taxon-name></italic>; BMIL498, (11); (22); BMPL197, (5); BMPL398, (6), all specimens associated with <italic><tp:taxon-name>Aplysina fistularis</tp:taxon-name></italic>, 1–3 m depth; BMPL197, (13); BMIL498, (14); BMPL197, (6), all specimens associated with <italic><tp:taxon-name>Ircinia felix</tp:taxon-name></italic>, 1–2 m depth.</p></tp:treatment-sec><tp:treatment-sec sec-type="Description"><title>Description.</title><p> Length to 17.6 mm,width 1.2 mm. Body with up to 68 chaetigers. Prostomium with a pair of anterior small eyes and two posterior pairs of lentigerous eyes in trapezoidal arrangement. Median antenna with 15–21 articles; lateral antennae with 12–15 articles. Palps stout, rounded, fused basally. Dorsal tentacular cirri with 19–23 articles, ventral ones with 10–13 articles. Anterior dorsal cirri alternating longer, with 22–38 articles, and shorter, with 17–31 articles. Length and number of articles diminishing posteriorly. Dorsal compound falcigers bidentate (<xref ref-type="fig" rid="F3">Fig. 3.8</xref>), ventral falcigers bidentate in anterior chaetigers, falcate in middle and posterior chaetigers (<xref ref-type="fig" rid="F3">Fig. 3.9</xref>). Pharynx extending through 7 chaetigers. Proventriculus extending through 9–12 chaetigers, with 39–48 rows of muscle cells. Pygidium with a pair of anal cirri with 13–21 articles.</p></tp:treatment-sec><tp:treatment-sec sec-type="Distribution"><title>Distribution.</title><p> Circumtropical, Mediterranean, Baleares and Chafarinas Island (Spain), and Venezuela.</p></tp:treatment-sec><tp:treatment-sec><!--Section generated to contain objects referenced in tp:taxon-treatment.--><fig id="F3" position="float" orientation="portrait"><label>Figure 3.</label><caption><p><italic><tp:taxon-name>Opisthosyllis</tp:taxon-name></italic> sp. <bold>1</bold> anterior end, dorsal view <bold>2</bold> dorsal long falciger <bold>3, 4</bold> ventral short falcigers <bold>5, 6</bold> aciculae <bold>7</bold> dorsal simple chaeta, posterior chaetiger. <italic><tp:taxon-name>Branchiosyllis exilis</tp:taxon-name></italic> <bold>8</bold> dorsal falciger, anterior chaetiger <bold>9</bold> ventral falciger, midbody chaetiger. <italic><tp:taxon-name>Syllis amica</tp:taxon-name></italic> <bold>10</bold> falciger, anterior chaetiger <bold>11</bold> dorsal simple chaeta, midbody chaetiger <bold>12</bold> acicula from same. <italic><tp:taxon-name>Syllis armillaris</tp:taxon-name></italic> <bold>13</bold> dorsal simple chaeta, posterior chaetiger <bold>14</bold> bidentate falciger, anterior chaetiger. <italic><tp:taxon-name>Syllis coralicolla</tp:taxon-name></italic> <bold>15</bold> bidentate falciger, anterior chaetiger <bold>16</bold> acicula, posterior chaetiger <bold>17</bold> dorsal simple chaeta from same <bold>18</bold> ventral simple chaeta from same. <italic><tp:taxon-name>Syllis cornuta</tp:taxon-name></italic> <bold>19</bold> dorsal spiniger, anterior chaetiger <bold>20</bold> dorsal bidentate falciger from same <bold>21</bold> dorsal simple chaeta, posterior chaetiger <bold>22</bold> ventral simple chaeta from same. <italic><tp:taxon-name>Syllis gracilis</tp:taxon-name></italic> <bold>23</bold> dorsal falciger, anterior chaetiger <bold>24</bold> ypsiloid simple chaeta, midbody chaetiger. <italic><tp:taxon-name>Syllis prolifera</tp:taxon-name></italic> <bold>25</bold> dorsal simple chaeta, posterior chaetiger <bold>26</bold> dorsal falciger, anterior chaetiger <bold>27</bold> ventral simple chaeta, posterior chaetiger (scale bars: 1 = 1 mm; 2–27 = 10µm).</p></caption><graphic xmlns:xlink="http://www.w3.org/1999/xlink" xlink:href="ZooKeys-117-001-g003.jpg" position="float" orientation="portrait" xlink:type="simple"/></fig></tp:treatment-sec><ref-list><ref id="B16"><mixed-citation xmlns:xlink="http://www.w3.org/1999/xlink" xlink:type="simple"><person-group><name name-style="western"><surname>Gravier</surname><given-names>C</given-names></name></person-group> (<year>1900</year>)<article-title> Contribution à l´étude des Annélides Polychètes de la Mer Rouge.</article-title><source>Nouvelles Archives du Muséum d´Histoire Naturelle, Série 4,</source><volume>2</volume>:<fpage>137</fpage>-<lpage>282</lpage>.</mixed-citation></ref><ref id="B44"><mixed-citation xmlns:xlink="http://www.w3.org/1999/xlink" xlink:type="simple"><person-group><name name-style="western"><surname>Westheide</surname><given-names>W</given-names></name></person-group> (<year>1974</year>)<article-title> Interstitielle Fauna von Galapagos. 11. Pisionidae, Hesionidae, Pilargidae, Syllidae (Polychaeta)</article-title>. <source>Mikrofauna des Meeresbodens</source><volume>44</volume>: <fpage>195</fpage>–<lpage>338</lpage>.</mixed-citation></ref><ref id="B40"><mixed-citation xmlns:xlink="http://www.w3.org/1999/xlink" xlink:type="simple"><person-group><name name-style="western"><surname>Uebelacker</surname><given-names>JM</given-names></name></person-group> (<year>1984</year>)<article-title> Family Syllidae Grube, 1850</article-title>. In: <person-group><name name-style="western"><surname>Uebelacker</surname><given-names>JM</given-names></name><name name-style="western"><surname>Johnson</surname><given-names>PG</given-names></name></person-group> (<role>Eds</role>) <source>Taxonomic Guide to the Polychaetes of the Northern Gulf of Mexico</source>. <publisher-name>Barry A Vittor &amp; Assoc., Inc.</publisher-name>, <publisher-name>Mobile, Alabama</publisher-name>, IV, <fpage>1</fpage>–<lpage>151</lpage>.</mixed-citation></ref><ref id="B32"><mixed-citation xmlns:xlink="http://www.w3.org/1999/xlink" xlink:type="simple"><person-group><name name-style="western"><surname>San Martín</surname><given-names>G</given-names></name></person-group> (<year>1991</year>)<article-title> Syllinae (Polychaeta: Syllidae) from Cuba and the Gulf of Mexico.</article-title><source>Bulletin of Marine Science</source><volume>48</volume> (<issue>2</issue>):<fpage>227</fpage>-<lpage>235</lpage>.</mixed-citation></ref><ref id="B38"><mixed-citation xmlns:xlink="http://www.w3.org/1999/xlink" xlink:type="simple"><person-group><name name-style="western"><surname>San Martín</surname><given-names>G</given-names></name><name name-style="western"><surname>Bone</surname><given-names>D</given-names></name></person-group> (<year>2001</year>)<article-title> Syllidae (Polychaeta) de praderas de <italic>Thalassia testudinum</italic> en el Parque Nacional Morrocoy (Venezuela).</article-title><source>Revista de Biología Tropical</source><volume>49</volume> (<issue>2</issue>):<fpage>609</fpage>-<lpage>620</lpage>.</mixed-citation></ref><ref id="B35"><mixed-citation xmlns:xlink="http://www.w3.org/1999/xlink" xlink:type="simple"><person-group><name name-style="western"><surname>San Martín</surname><given-names>G</given-names></name></person-group> (<year>2003</year>)<article-title> Annelida, Polychaeta II: Syllidae</article-title>. In: <person-group><name name-style="western"><surname>Ramos</surname><given-names>MA et al.</given-names></name></person-group> (<role>Eds</role>) <source>Fauna Ibérica, vol. 21</source>. <publisher-name>Museo Nacional de Ciencias Naturales. CSIC</publisher-name>, <publisher-loc>Madrid</publisher-loc>, <lpage>554</lpage> pp.</mixed-citation></ref></ref-list></tp:taxon-treatment>
