# Supplementary material for: Syllidae (Annelida, Polychaeta) from the Caribbean coast of Venezuela
Source: Zookeys. 2011 Jul 8;(117):1–28. doi: 10.3897/zookeys.117.858 (PMC3192416; doi:10.3897/zookeys.117.858)
Supplement: XML Treatment for Syllis amica [file zookeys.117.858-treatment17.xml]

<!DOCTYPE tp:taxon-treatment
  PUBLIC "-//TaxonX//DTD Taxonomic Treatment Publishing DTD v0 20100105//EN" "tax-treatment-NSO.dtd">
<tp:taxon-treatment xmlns:tp="http://www.plazi.org/taxpub"><tp:treatment-meta><mixed-citation publication-type="journal"><person-group><name><surname>Liñero-Arana</surname><given-names>Ildefonso</given-names></name><name><surname>Díaz Díaz</surname><given-names>Oscarn</given-names></name></person-group><article-title>Syllidae (Annelida, Polychaeta)  from the Caribbean coast of Venezuela</article-title><source>Zookeys</source><day>8</day><month>7</month><year>2011</year><volume>2011</volume><issue>117</issue><fpage>1</fpage><lpage>28</lpage><pub-id pub-id-type="doi">10.3897/zookeys.117.858</pub-id></mixed-citation></tp:treatment-meta><tp:nomenclature><tp:taxon-name>
                        	<tp:taxon-name-part taxon-name-part-type="genus">Syllis</tp:taxon-name-part>
                        	<tp:taxon-name-part taxon-name-part-type="species">amica</tp:taxon-name-part>
                        <object-id xmlns:xlink="http://www.w3.org/1999/xlink" xlink:type="simple">http://species-id.net/wiki/Syllis_amica</object-id>
                        </tp:taxon-name><tp:taxon-authority>Quatrefages, 1865</tp:taxon-authority><xref ref-type="fig" rid="F3">Figs 3.10–3.12</xref><tp:nomenclature-citation-list><tp:nomenclature-citation><tp:taxon-name>Syllis (Typosyllis) amica</tp:taxon-name><comment><xref ref-type="bibr" rid="B40">Uebelacker 1984</xref>:127–129, fig. 120a–e.</comment></tp:nomenclature-citation><tp:nomenclature-citation><tp:taxon-name>Syllis amica</tp:taxon-name><comment><xref ref-type="bibr" rid="B11">Fauvel 1923</xref>:258–259, fig. 95e–n.–<xref ref-type="bibr" rid="B35">San Martín 2003</xref>:366–370, figs. 199–200.</comment></tp:nomenclature-citation></tp:nomenclature-citation-list></tp:nomenclature><tp:treatment-sec sec-type="Material examined"><title>Material examined.</title><p> GCPG198, (15), fine sand, 1 m depth; PAPC106, (2), coarse sand, 2 m depth; GCLB205, (6), fine sand, 1 m depth; (8), GCLB205, coarse sand near <italic><tp:taxon-name>Thalassia testudinum</tp:taxon-name></italic> bed, 0.5–1.3 m depth; BMC101, (4), medium sand, 1 m depth; BMLV101, (28), inside dead <italic><tp:taxon-name>Millepora alcicornis</tp:taxon-name></italic>, 1–2 m depth; BMIL297, (11); BMIL498, (6), associated with <italic><tp:taxon-name>Aplysina fistularis</tp:taxon-name></italic>, 1–3 m depth; BMPL297, (15); BMPL398, (8), associated with <italic><tp:taxon-name>Ircinia felix</tp:taxon-name></italic>, 1–2 m depth; BMIL397, (34), associated with <italic><tp:taxon-name>Chondrila nucula</tp:taxon-name></italic>, 1–2 m depth.</p></tp:treatment-sec><tp:treatment-sec sec-type="Description"><title>Description.</title><p> Length to 22.6 mm,width 0.2 mm. Body with up to 125 chaetigers. Prostomium with two pairs of lentigerous eyes. Median antenna with 15–20 articles, lateral antennae with 12–19 articles. Dorsal tentacular cirri with 16–21 articles, ventral ones with 9–12 articles. Dorsal cirri of chaetiger 1 longer than remaining, with 19–22 articles. Dorsal cirri alternating longer, with 19–22 articles, and shorter, with 15–18 articles in middle region. Compound falcigers unidentate, coarsely serrated (<xref ref-type="fig" rid="F3">Fig. 3.10</xref>)<!--PageBreak--><!--PageBreak--><!--PageBreak-->. Dorsal chaeta in middle and posterior regions, simple due to loss of blade (<xref ref-type="fig" rid="F3">Fig. 3.11</xref>). Dorsal and ventral simple chaetae of posterior region, slender, bidentate and minutely serrated. Acicula distally enlarged (<xref ref-type="fig" rid="F3">Fig. 3.12</xref>). Pharynx extending through 6–8 chaetigers, with middorsal anterior tooth. Proventriculus extending through 4–5 chaetigers, with about 40 rows of muscle cells. Pygidium with a pair of anal cirri moniliform and digitiform, short cirrus.</p></tp:treatment-sec><tp:treatment-sec sec-type="Distribution"><title>Distribution.</title><p> Cosmopolitan in temperate and tropical seas.</p></tp:treatment-sec><tp:treatment-sec><!--Section generated to contain objects referenced in tp:taxon-treatment.--><fig id="F3" position="float" orientation="portrait"><label>Figure 3.</label><caption><p><italic><tp:taxon-name>Opisthosyllis</tp:taxon-name></italic> sp. <bold>1</bold> anterior end, dorsal view <bold>2</bold> dorsal long falciger <bold>3, 4</bold> ventral short falcigers <bold>5, 6</bold> aciculae <bold>7</bold> dorsal simple chaeta, posterior chaetiger. <italic><tp:taxon-name>Branchiosyllis exilis</tp:taxon-name></italic> <bold>8</bold> dorsal falciger, anterior chaetiger <bold>9</bold> ventral falciger, midbody chaetiger. <italic><tp:taxon-name>Syllis amica</tp:taxon-name></italic> <bold>10</bold> falciger, anterior chaetiger <bold>11</bold> dorsal simple chaeta, midbody chaetiger <bold>12</bold> acicula from same. <italic><tp:taxon-name>Syllis armillaris</tp:taxon-name></italic> <bold>13</bold> dorsal simple chaeta, posterior chaetiger <bold>14</bold> bidentate falciger, anterior chaetiger. <italic><tp:taxon-name>Syllis coralicolla</tp:taxon-name></italic> <bold>15</bold> bidentate falciger, anterior chaetiger <bold>16</bold> acicula, posterior chaetiger <bold>17</bold> dorsal simple chaeta from same <bold>18</bold> ventral simple chaeta from same. <italic><tp:taxon-name>Syllis cornuta</tp:taxon-name></italic> <bold>19</bold> dorsal spiniger, anterior chaetiger <bold>20</bold> dorsal bidentate falciger from same <bold>21</bold> dorsal simple chaeta, posterior chaetiger <bold>22</bold> ventral simple chaeta from same. <italic><tp:taxon-name>Syllis gracilis</tp:taxon-name></italic> <bold>23</bold> dorsal falciger, anterior chaetiger <bold>24</bold> ypsiloid simple chaeta, midbody chaetiger. <italic><tp:taxon-name>Syllis prolifera</tp:taxon-name></italic> <bold>25</bold> dorsal simple chaeta, posterior chaetiger <bold>26</bold> dorsal falciger, anterior chaetiger <bold>27</bold> ventral simple chaeta, posterior chaetiger (scale bars: 1 = 1 mm; 2–27 = 10µm).</p></caption><graphic xmlns:xlink="http://www.w3.org/1999/xlink" xlink:href="ZooKeys-117-001-g003.jpg" position="float" orientation="portrait" xlink:type="simple"/></fig></tp:treatment-sec><ref-list><ref id="B40"><mixed-citation xmlns:xlink="http://www.w3.org/1999/xlink" xlink:type="simple"><person-group><name name-style="western"><surname>Uebelacker</surname><given-names>JM</given-names></name></person-group> (<year>1984</year>)<article-title> Family Syllidae Grube, 1850</article-title>. In: <person-group><name name-style="western"><surname>Uebelacker</surname><given-names>JM</given-names></name><name name-style="western"><surname>Johnson</surname><given-names>PG</given-names></name></person-group> (<role>Eds</role>) <source>Taxonomic Guide to the Polychaetes of the Northern Gulf of Mexico</source>. <publisher-name>Barry A Vittor &amp; Assoc., Inc.</publisher-name>, <publisher-name>Mobile, Alabama</publisher-name>, IV, <fpage>1</fpage>–<lpage>151</lpage>.</mixed-citation></ref><ref id="B11"><mixed-citation xmlns:xlink="http://www.w3.org/1999/xlink" xlink:type="simple"><person-group><name name-style="western"><surname>Fauvel</surname><given-names>P</given-names></name></person-group> (<year>1923</year>)<article-title> Polychètes errantes.</article-title><source>Faune de France</source><volume>5</volume>:<fpage>1</fpage>-<lpage>488</lpage>.</mixed-citation></ref><ref id="B35"><mixed-citation xmlns:xlink="http://www.w3.org/1999/xlink" xlink:type="simple"><person-group><name name-style="western"><surname>San Martín</surname><given-names>G</given-names></name></person-group> (<year>2003</year>)<article-title> Annelida, Polychaeta II: Syllidae</article-title>. In: <person-group><name name-style="western"><surname>Ramos</surname><given-names>MA et al.</given-names></name></person-group> (<role>Eds</role>) <source>Fauna Ibérica, vol. 21</source>. <publisher-name>Museo Nacional de Ciencias Naturales. CSIC</publisher-name>, <publisher-loc>Madrid</publisher-loc>, <lpage>554</lpage> pp.</mixed-citation></ref></ref-list></tp:taxon-treatment>
