# Supplementary material for: Syllidae (Annelida, Polychaeta) from the Caribbean coast of Venezuela
Source: Zookeys. 2011 Jul 8;(117):1–28. doi: 10.3897/zookeys.117.858 (PMC3192416; doi:10.3897/zookeys.117.858)
Supplement: XML Treatment for Syllis coralicolla [file zookeys.117.858-treatment19.xml]

<!DOCTYPE tp:taxon-treatment
  PUBLIC "-//TaxonX//DTD Taxonomic Treatment Publishing DTD v0 20100105//EN" "tax-treatment-NSO.dtd">
<tp:taxon-treatment xmlns:tp="http://www.plazi.org/taxpub"><tp:treatment-meta><mixed-citation publication-type="journal"><person-group><name><surname>Liñero-Arana</surname><given-names>Ildefonso</given-names></name><name><surname>Díaz Díaz</surname><given-names>Oscarn</given-names></name></person-group><article-title>Syllidae (Annelida, Polychaeta)  from the Caribbean coast of Venezuela</article-title><source>Zookeys</source><day>8</day><month>7</month><year>2011</year><volume>2011</volume><issue>117</issue><fpage>1</fpage><lpage>28</lpage><pub-id pub-id-type="doi">10.3897/zookeys.117.858</pub-id></mixed-citation></tp:treatment-meta><tp:nomenclature><tp:taxon-name>
                        	<tp:taxon-name-part taxon-name-part-type="genus">Syllis</tp:taxon-name-part>
                        	<tp:taxon-name-part taxon-name-part-type="species">coralicolla</tp:taxon-name-part>
                        <object-id xmlns:xlink="http://www.w3.org/1999/xlink" xlink:type="simple">http://species-id.net/wiki/Syllis_coralicolla</object-id>
                        </tp:taxon-name><tp:taxon-authority>Verrill, 1900</tp:taxon-authority><xref ref-type="fig" rid="F3">Figs 3.15–3.18</xref><tp:nomenclature-citation-list><tp:nomenclature-citation><tp:taxon-name>Syllis coralicolla</tp:taxon-name><comment><xref ref-type="bibr" rid="B33">San Martín 1992</xref>:185–186, fig. 1A–D.–<xref ref-type="bibr" rid="B38">San Martín and Bone 2001</xref>:616.–<xref ref-type="bibr" rid="B22">Nogueira and San Martín 2002</xref>:73–75, figs. 11, 12.–<xref ref-type="bibr" rid="B35">San Martín 2003</xref>:439–443, figs. 242–243.</comment></tp:nomenclature-citation><!--PageBreak--><!--PageBreak--><!--PageBreak--></tp:nomenclature-citation-list></tp:nomenclature><tp:treatment-sec sec-type="Material examined"><title>Material examined.</title><p> BMC101, (5), inside dead <italic><tp:taxon-name>Millepora alcicornis</tp:taxon-name></italic>, 1–2 m depth.</p></tp:treatment-sec><tp:treatment-sec sec-type="Description"><title>Description.</title><p> Length to 9.5 mm,width 0.59 mm. Body with up to 79 chaetigers. Prostomium with a pair of anterior eyespots and two pairs of lentigerous eyes in trapezoidal arrangement. Median antenna with 19–30 articles, lateral ones with 15–17 articles. Dorsal tentacular cirri with 24–38 articles, ventral ones with 15–18 articles. Dorsal cirri of chaetiger 1 long, with 35–41 articles. Dorsal cirri alternating longer, with 24–33 articles, and shorter, with 14–19 articles. Compound falcigers bidentate and serrated (<xref ref-type="fig" rid="F3">Fig. 3.15</xref>). Acicula enlarged subdistally with rounded tip (<xref ref-type="fig" rid="F3">Fig. 3.16</xref>). Dorsal bifid simple chaeta (<xref ref-type="fig" rid="F3">Fig. 3.17</xref>), and ventral simple chaeta bidentate, both only present on posterior chaetigers (<xref ref-type="fig" rid="F3">Fig. 3.18</xref>). Pharynx extending through 7–8 chaetigers, with anterior tooth. Proventriculus extending through 5–7 chaetigers, with 33–41 rows of muscle cells. Pygidium with a pair of anal cirri.</p></tp:treatment-sec><tp:treatment-sec sec-type="Distribution"><title>Distribution.</title><p> Iberian Peninsula, Mediterranean, Balear Islands, Antillas, Bermuda, Cuba, Venezuela.</p></tp:treatment-sec><tp:treatment-sec><!--Section generated to contain objects referenced in tp:taxon-treatment.--><fig id="F3" position="float" orientation="portrait"><label>Figure 3.</label><caption><p><italic><tp:taxon-name>Opisthosyllis</tp:taxon-name></italic> sp. <bold>1</bold> anterior end, dorsal view <bold>2</bold> dorsal long falciger <bold>3, 4</bold> ventral short falcigers <bold>5, 6</bold> aciculae <bold>7</bold> dorsal simple chaeta, posterior chaetiger. <italic><tp:taxon-name>Branchiosyllis exilis</tp:taxon-name></italic> <bold>8</bold> dorsal falciger, anterior chaetiger <bold>9</bold> ventral falciger, midbody chaetiger. <italic><tp:taxon-name>Syllis amica</tp:taxon-name></italic> <bold>10</bold> falciger, anterior chaetiger <bold>11</bold> dorsal simple chaeta, midbody chaetiger <bold>12</bold> acicula from same. <italic><tp:taxon-name>Syllis armillaris</tp:taxon-name></italic> <bold>13</bold> dorsal simple chaeta, posterior chaetiger <bold>14</bold> bidentate falciger, anterior chaetiger. <italic><tp:taxon-name>Syllis coralicolla</tp:taxon-name></italic> <bold>15</bold> bidentate falciger, anterior chaetiger <bold>16</bold> acicula, posterior chaetiger <bold>17</bold> dorsal simple chaeta from same <bold>18</bold> ventral simple chaeta from same. <italic><tp:taxon-name>Syllis cornuta</tp:taxon-name></italic> <bold>19</bold> dorsal spiniger, anterior chaetiger <bold>20</bold> dorsal bidentate falciger from same <bold>21</bold> dorsal simple chaeta, posterior chaetiger <bold>22</bold> ventral simple chaeta from same. <italic><tp:taxon-name>Syllis gracilis</tp:taxon-name></italic> <bold>23</bold> dorsal falciger, anterior chaetiger <bold>24</bold> ypsiloid simple chaeta, midbody chaetiger. <italic><tp:taxon-name>Syllis prolifera</tp:taxon-name></italic> <bold>25</bold> dorsal simple chaeta, posterior chaetiger <bold>26</bold> dorsal falciger, anterior chaetiger <bold>27</bold> ventral simple chaeta, posterior chaetiger (scale bars: 1 = 1 mm; 2–27 = 10µm).</p></caption><graphic xmlns:xlink="http://www.w3.org/1999/xlink" xlink:href="ZooKeys-117-001-g003.jpg" position="float" orientation="portrait" xlink:type="simple"/></fig></tp:treatment-sec><ref-list><ref id="B33"><mixed-citation xmlns:xlink="http://www.w3.org/1999/xlink" xlink:type="simple"><person-group><name name-style="western"><surname>San Martín</surname><given-names>G</given-names></name></person-group> (<year>1992</year>)<article-title> <italic>Syllis</italic> Savigny in Lamarck, 1818 (Polychaeta: Syllidae: Syllinae) from Cuba, the Gulf of Mexico, Florida and North Carolina, with a revision of several species described by Verrill.</article-title><source>Bulletin of Marine Science</source><volume>51</volume> (<issue>2</issue>):<fpage>167</fpage>-<lpage>196</lpage>.</mixed-citation></ref><ref id="B38"><mixed-citation xmlns:xlink="http://www.w3.org/1999/xlink" xlink:type="simple"><person-group><name name-style="western"><surname>San Martín</surname><given-names>G</given-names></name><name name-style="western"><surname>Bone</surname><given-names>D</given-names></name></person-group> (<year>2001</year>)<article-title> Syllidae (Polychaeta) de praderas de <italic>Thalassia testudinum</italic> en el Parque Nacional Morrocoy (Venezuela).</article-title><source>Revista de Biología Tropical</source><volume>49</volume> (<issue>2</issue>):<fpage>609</fpage>-<lpage>620</lpage>.</mixed-citation></ref><ref id="B22"><mixed-citation xmlns:xlink="http://www.w3.org/1999/xlink" xlink:type="simple"><person-group><name name-style="western"><surname>Nogueira</surname><given-names>JMM</given-names></name><name name-style="western"><surname>San Martín</surname><given-names>G</given-names></name></person-group> (<year>2002</year>)<article-title> Species of <italic>Syllis</italic> Savigny in Lamarck, 1818 (Polychaeta: Syllidae) living in corals in the state of São Paulo, southeastern Brazil.</article-title><source>Beaufortia</source><volume>52</volume>:<fpage>57</fpage>-<lpage>93</lpage>.</mixed-citation></ref><ref id="B35"><mixed-citation xmlns:xlink="http://www.w3.org/1999/xlink" xlink:type="simple"><person-group><name name-style="western"><surname>San Martín</surname><given-names>G</given-names></name></person-group> (<year>2003</year>)<article-title> Annelida, Polychaeta II: Syllidae</article-title>. In: <person-group><name name-style="western"><surname>Ramos</surname><given-names>MA et al.</given-names></name></person-group> (<role>Eds</role>) <source>Fauna Ibérica, vol. 21</source>. <publisher-name>Museo Nacional de Ciencias Naturales. CSIC</publisher-name>, <publisher-loc>Madrid</publisher-loc>, <lpage>554</lpage> pp.</mixed-citation></ref></ref-list></tp:taxon-treatment>
