# Supplementary material for: Syllidae (Annelida, Polychaeta) from the Caribbean coast of Venezuela
Source: Zookeys. 2011 Jul 8;(117):1–28. doi: 10.3897/zookeys.117.858 (PMC3192416; doi:10.3897/zookeys.117.858)
Supplement: XML Treatment for Syllis cornuta [file zookeys.117.858-treatment20.xml]

<!DOCTYPE tp:taxon-treatment
  PUBLIC "-//TaxonX//DTD Taxonomic Treatment Publishing DTD v0 20100105//EN" "tax-treatment-NSO.dtd">
<tp:taxon-treatment xmlns:tp="http://www.plazi.org/taxpub"><tp:treatment-meta><mixed-citation publication-type="journal"><person-group><name><surname>Liñero-Arana</surname><given-names>Ildefonso</given-names></name><name><surname>Díaz Díaz</surname><given-names>Oscarn</given-names></name></person-group><article-title>Syllidae (Annelida, Polychaeta)  from the Caribbean coast of Venezuela</article-title><source>Zookeys</source><day>8</day><month>7</month><year>2011</year><volume>2011</volume><issue>117</issue><fpage>1</fpage><lpage>28</lpage><pub-id pub-id-type="doi">10.3897/zookeys.117.858</pub-id></mixed-citation></tp:treatment-meta><tp:nomenclature><tp:taxon-name>
                        	<tp:taxon-name-part taxon-name-part-type="genus">Syllis</tp:taxon-name-part>
                        	<tp:taxon-name-part taxon-name-part-type="species">cornuta</tp:taxon-name-part>
                        <object-id xmlns:xlink="http://www.w3.org/1999/xlink" xlink:type="simple">http://species-id.net/wiki/Syllis_cornuta</object-id>
                        </tp:taxon-name><tp:taxon-authority>Rathke, 1843</tp:taxon-authority><xref ref-type="fig" rid="F3">Figs 3.19–3.22</xref><tp:nomenclature-citation-list><tp:nomenclature-citation><tp:taxon-name>Syllis (Ehlersia) cornuta</tp:taxon-name><comment><xref ref-type="bibr" rid="B11">Fauvel 1923</xref>:267, fig. 100g–1.</comment></tp:nomenclature-citation><tp:nomenclature-citation><tp:taxon-name>Langerhansia cornuta</tp:taxon-name><comment><xref ref-type="bibr" rid="B18">Imajima 1966</xref>:256, fig. 51a–o.</comment></tp:nomenclature-citation><tp:nomenclature-citation><tp:taxon-name>Syllis (Langerhansia) cornuta</tp:taxon-name><comment><xref ref-type="bibr" rid="B9">Day 1967</xref>:244, fig. 12.2.s–u; <xref ref-type="bibr" rid="B10">1973</xref>:29.–<xref ref-type="bibr" rid="B13">Gardiner 1976</xref>:140, fig. 12o–s.–<xref ref-type="bibr" rid="B40">Uebelacker 1984</xref>:120–122, fig. 114a–f.</comment></tp:nomenclature-citation><tp:nomenclature-citation><tp:taxon-name>Syllis cornuta</tp:taxon-name><comment><xref ref-type="bibr" rid="B26">Pettibone 1963</xref>:118, figs. 31i, j.</comment></tp:nomenclature-citation></tp:nomenclature-citation-list></tp:nomenclature><tp:treatment-sec sec-type="Material examined"><title>Material examined.</title><p> BMIL297, (37); (2), BMIL397; BMIL498, (18), all specimens associated with <italic><tp:taxon-name>Aplysina fistularis</tp:taxon-name></italic>, 1–3 m depth; BMPL297, (10); BMPL398, (3), all specimens associated with <italic><tp:taxon-name>Ircinia felix</tp:taxon-name></italic> 1–2 m depth.</p></tp:treatment-sec><tp:treatment-sec sec-type="Description"><title>Description.</title><p> Length to 29.5 mm,width 0.77 mm. Body with up to 107 chaetigers. Prostomium with a pair of anterior eyespots and two pairs of eyes in trapezoidal arrangement. Median antenna with 11–27 articles; lateral ones with 9–20 articles. Palps long, fused basally. Dorsal tentacular cirri with 11–19 articles, ventral ones with 7–16 articles. Dorsal cirri on anterior chaetigers with 7–33 articles, 5–25 articles medially. Dorsal compound spiniger chaetae, finely serrated, present from chaetiger 1 (<xref ref-type="fig" rid="F3">Fig. 3.19</xref>). Compound falcigers bidentate, serrated with small subterminal tooth (<xref ref-type="fig" rid="F3">Fig. 3.20</xref>). Stout, bifid, dorsal simple chaeta with subdistal serrations (<xref ref-type="fig" rid="F3">Fig. 3.21</xref>) and bidentate ventral simple chaeta (<xref ref-type="fig" rid="F3">Fig. 3.22</xref>) both only present on posterior chaetigers. Pharynx extending through 6–12 chaetigers, with a crown of ten soft papillae and middorsal subterminal tooth. Proventriculus extending through 4–6 chaetigers, with 36–48 rows of muscle cells. Pygidium with a pair of anal cirri with 18–28 articles and midventral digitiform cirrus.</p></tp:treatment-sec><tp:treatment-sec sec-type="Distribution"><title>Distribution.</title><p> Cosmopolitan.<!--PageBreak--><!--PageBreak--><!--PageBreak--></p></tp:treatment-sec><tp:treatment-sec><!--Section generated to contain objects referenced in tp:taxon-treatment.--><fig id="F3" position="float" orientation="portrait"><label>Figure 3.</label><caption><p><italic><tp:taxon-name>Opisthosyllis</tp:taxon-name></italic> sp. <bold>1</bold> anterior end, dorsal view <bold>2</bold> dorsal long falciger <bold>3, 4</bold> ventral short falcigers <bold>5, 6</bold> aciculae <bold>7</bold> dorsal simple chaeta, posterior chaetiger. <italic><tp:taxon-name>Branchiosyllis exilis</tp:taxon-name></italic> <bold>8</bold> dorsal falciger, anterior chaetiger <bold>9</bold> ventral falciger, midbody chaetiger. <italic><tp:taxon-name>Syllis amica</tp:taxon-name></italic> <bold>10</bold> falciger, anterior chaetiger <bold>11</bold> dorsal simple chaeta, midbody chaetiger <bold>12</bold> acicula from same. <italic><tp:taxon-name>Syllis armillaris</tp:taxon-name></italic> <bold>13</bold> dorsal simple chaeta, posterior chaetiger <bold>14</bold> bidentate falciger, anterior chaetiger. <italic><tp:taxon-name>Syllis coralicolla</tp:taxon-name></italic> <bold>15</bold> bidentate falciger, anterior chaetiger <bold>16</bold> acicula, posterior chaetiger <bold>17</bold> dorsal simple chaeta from same <bold>18</bold> ventral simple chaeta from same. <italic><tp:taxon-name>Syllis cornuta</tp:taxon-name></italic> <bold>19</bold> dorsal spiniger, anterior chaetiger <bold>20</bold> dorsal bidentate falciger from same <bold>21</bold> dorsal simple chaeta, posterior chaetiger <bold>22</bold> ventral simple chaeta from same. <italic><tp:taxon-name>Syllis gracilis</tp:taxon-name></italic> <bold>23</bold> dorsal falciger, anterior chaetiger <bold>24</bold> ypsiloid simple chaeta, midbody chaetiger. <italic><tp:taxon-name>Syllis prolifera</tp:taxon-name></italic> <bold>25</bold> dorsal simple chaeta, posterior chaetiger <bold>26</bold> dorsal falciger, anterior chaetiger <bold>27</bold> ventral simple chaeta, posterior chaetiger (scale bars: 1 = 1 mm; 2–27 = 10µm).</p></caption><graphic xmlns:xlink="http://www.w3.org/1999/xlink" xlink:href="ZooKeys-117-001-g003.jpg" position="float" orientation="portrait" xlink:type="simple"/></fig></tp:treatment-sec><ref-list><ref id="B11"><mixed-citation xmlns:xlink="http://www.w3.org/1999/xlink" xlink:type="simple"><person-group><name name-style="western"><surname>Fauvel</surname><given-names>P</given-names></name></person-group> (<year>1923</year>)<article-title> Polychètes errantes.</article-title><source>Faune de France</source><volume>5</volume>:<fpage>1</fpage>-<lpage>488</lpage>.</mixed-citation></ref><ref id="B18"><mixed-citation xmlns:xlink="http://www.w3.org/1999/xlink" xlink:type="simple"><person-group><name name-style="western"><surname>Imajima</surname><given-names>M</given-names></name></person-group> (<year>1966</year>)<article-title> The Syllidae (Polychaetous Annelids) from Japan. I. Exogoninae.</article-title><source>Publications of the Seto Marine Biological Laboratory</source><volume>13</volume>:<fpage>385</fpage>-<lpage>404</lpage>.</mixed-citation></ref><ref id="B9"><mixed-citation xmlns:xlink="http://www.w3.org/1999/xlink" xlink:type="simple"><person-group><name name-style="western"><surname>Day</surname><given-names>JH</given-names></name></person-group> (<year>1967</year>)<article-title> A monograph on the Polychaeta of Southern Africa. Pt. 1 Errantia. Pt. 2. Sedentaria.</article-title><source>British Museum of Natural History Publications</source><volume>656</volume>:<fpage>1</fpage>-<lpage>878</lpage>.</mixed-citation></ref><ref id="B10"><mixed-citation xmlns:xlink="http://www.w3.org/1999/xlink" xlink:type="simple"><person-group><name name-style="western"><surname>Day</surname><given-names>JH</given-names></name></person-group> (<year>1973</year>)<article-title> New Polychaeta from Beaufort with a key to all species recorded from North Carolina.</article-title><source>NOAA Technical Reports NMFS CIRC</source><volume>375</volume>:<fpage>1</fpage>-<lpage>140</lpage>.</mixed-citation></ref><ref id="B13"><mixed-citation xmlns:xlink="http://www.w3.org/1999/xlink" xlink:type="simple"><person-group><name name-style="western"><surname>Gardiner</surname><given-names>SL</given-names></name></person-group> (<year>1976</year>)<article-title> Errant polychaete annelids from North Carolina.</article-title><source>Journal of the Elisha Mitchell Scientific Society</source><volume>91</volume>:<fpage>77</fpage>-<lpage>220</lpage>.</mixed-citation></ref><ref id="B40"><mixed-citation xmlns:xlink="http://www.w3.org/1999/xlink" xlink:type="simple"><person-group><name name-style="western"><surname>Uebelacker</surname><given-names>JM</given-names></name></person-group> (<year>1984</year>)<article-title> Family Syllidae Grube, 1850</article-title>. In: <person-group><name name-style="western"><surname>Uebelacker</surname><given-names>JM</given-names></name><name name-style="western"><surname>Johnson</surname><given-names>PG</given-names></name></person-group> (<role>Eds</role>) <source>Taxonomic Guide to the Polychaetes of the Northern Gulf of Mexico</source>. <publisher-name>Barry A Vittor &amp; Assoc., Inc.</publisher-name>, <publisher-name>Mobile, Alabama</publisher-name>, IV, <fpage>1</fpage>–<lpage>151</lpage>.</mixed-citation></ref><ref id="B26"><mixed-citation xmlns:xlink="http://www.w3.org/1999/xlink" xlink:type="simple"><person-group><name name-style="western"><surname>Pettibone</surname><given-names>MH</given-names></name></person-group> (<year>1963</year>)<article-title> Marine polychaete worms of the New England Region. 1. Aphroditidae through Trochochaetidae.</article-title><source>Bulletin of the United States National Museum</source><volume>227</volume>:<fpage>1</fpage>-<lpage>356</lpage>.</mixed-citation></ref></ref-list></tp:taxon-treatment>
