# Supplementary material for: Syllidae (Annelida, Polychaeta) from the Caribbean coast of Venezuela
Source: Zookeys. 2011 Jul 8;(117):1–28. doi: 10.3897/zookeys.117.858 (PMC3192416; doi:10.3897/zookeys.117.858)
Supplement: XML Treatment for Syllis gracilis [file zookeys.117.858-treatment21.xml]

<!DOCTYPE tp:taxon-treatment
  PUBLIC "-//TaxonX//DTD Taxonomic Treatment Publishing DTD v0 20100105//EN" "tax-treatment-NSO.dtd">
<tp:taxon-treatment xmlns:tp="http://www.plazi.org/taxpub"><tp:treatment-meta><mixed-citation publication-type="journal"><person-group><name><surname>Liñero-Arana</surname><given-names>Ildefonso</given-names></name><name><surname>Díaz Díaz</surname><given-names>Oscarn</given-names></name></person-group><article-title>Syllidae (Annelida, Polychaeta)  from the Caribbean coast of Venezuela</article-title><source>Zookeys</source><day>8</day><month>7</month><year>2011</year><volume>2011</volume><issue>117</issue><fpage>1</fpage><lpage>28</lpage><pub-id pub-id-type="doi">10.3897/zookeys.117.858</pub-id></mixed-citation></tp:treatment-meta><tp:nomenclature><tp:taxon-name>
                        	<tp:taxon-name-part taxon-name-part-type="genus">Syllis</tp:taxon-name-part>
                        	<tp:taxon-name-part taxon-name-part-type="species">gracilis</tp:taxon-name-part>
                        <object-id xmlns:xlink="http://www.w3.org/1999/xlink" xlink:type="simple">http://species-id.net/wiki/Syllis_gracilis</object-id>
                        </tp:taxon-name><tp:taxon-authority>Fauvel, 1923</tp:taxon-authority><xref ref-type="fig" rid="F3">Figs 3.23–3.24</xref><tp:nomenclature-citation-list><tp:nomenclature-citation><tp:taxon-name>Syllis (Syllis) gracilis</tp:taxon-name><comment><xref ref-type="bibr" rid="B9">Day 1967</xref>:241, fig. 12.1.m–p.–<xref ref-type="bibr" rid="B13">Gardiner 1976</xref>:139, fig. 12 l–n.–<xref ref-type="bibr" rid="B40">Uebelacker 1984</xref>:116–118, fig. 112a–h.–<xref ref-type="bibr" rid="B22">Nogueira and San Martín 2002</xref>:68–72, figs. 7, 8.</comment></tp:nomenclature-citation><tp:nomenclature-citation><tp:taxon-name>Syllis gracilis</tp:taxon-name><comment><xref ref-type="bibr" rid="B11">Fauvel 1923</xref>:259 fig. 96f–i.–<xref ref-type="bibr" rid="B26">Pettibone 1963</xref>:116, fig. 32a–e.–<xref ref-type="bibr" rid="B18">Imajima 1966</xref>:248, fig. 49a–k.– Taylor, 1971:212–214.–<xref ref-type="bibr" rid="B33">San Martín 1992</xref>:178.–<xref ref-type="bibr" rid="B35">2003</xref>:413–416, figs. 226–227.–<xref ref-type="bibr" rid="B14">Gobin 2010</xref> (list only).</comment></tp:nomenclature-citation></tp:nomenclature-citation-list></tp:nomenclature><tp:treatment-sec sec-type="Material examined"><title>Material examined.</title><p> BMPL297, (8); BMPL398, (4), associated with <italic><tp:taxon-name>Chondrila nucula</tp:taxon-name></italic>, 1–2 m depth; BMPL297, (2); BMPL398, (4), all specimens associated with <italic><tp:taxon-name>Aplysina fistularis</tp:taxon-name></italic>, 1–3 m depth; BMIL598, (4); BMPL297, (3); BMPL398, (16); all specimens associated with <italic><tp:taxon-name>Ircinia felix</tp:taxon-name></italic>, 1–2 m depth; GCET1030, (6), fine to coarse sand, 1 m depth.</p></tp:treatment-sec><tp:treatment-sec sec-type="Description"><title>Description.</title><p> Length to 19.5 mm,width 0.7 mm. Body with up to 107 chaetigers. Anterior segments with a pair of dark, dorsal, transverse stripes. Prostomium with two pairs of lentigerous eyes in trapezoidal arrangement. Median antenna with 14–20 articles; lateral antennae with 12–15 articles. Dorsal tentacular cirri with 12–18 articles, ventral ones with 6–12 articles. Dorsal cirri alternating longer, with 16–21 articles, and shorter, with 14–16 articles, diminishing posteriorly. Anterior chaetae compound, bidentate, falcigers (<xref ref-type="fig" rid="F3">Fig. 3.23</xref>), replaced by thick, simple, ypsiloid chaetae (<xref ref-type="fig" rid="F3">Fig. 3.24</xref>) on median chaetigers. Posterior chaetae compound, bidentate, falcigers and slender, bidentate dorsal and ventral simple chaetae. Acicula enlarged subdistally. Pharynx extending through 8–9 chaetigers, with 10 marginal soft papillae, and middorsal subdistal tooth. Proventriculus extending through 11–13 chaetigers, with 36–42 rows of muscle cells. Pygidium with a pair of anal cirri with 6–12 articles and midventral cirrus.</p></tp:treatment-sec><tp:treatment-sec sec-type="Distribution"><title>Distribution.</title><p> Cosmopolitan in temperate and tropical seas.</p></tp:treatment-sec><tp:treatment-sec><!--Section generated to contain objects referenced in tp:taxon-treatment.--><fig id="F3" position="float" orientation="portrait"><label>Figure 3.</label><caption><p><italic><tp:taxon-name>Opisthosyllis</tp:taxon-name></italic> sp. <bold>1</bold> anterior end, dorsal view <bold>2</bold> dorsal long falciger <bold>3, 4</bold> ventral short falcigers <bold>5, 6</bold> aciculae <bold>7</bold> dorsal simple chaeta, posterior chaetiger. <italic><tp:taxon-name>Branchiosyllis exilis</tp:taxon-name></italic> <bold>8</bold> dorsal falciger, anterior chaetiger <bold>9</bold> ventral falciger, midbody chaetiger. <italic><tp:taxon-name>Syllis amica</tp:taxon-name></italic> <bold>10</bold> falciger, anterior chaetiger <bold>11</bold> dorsal simple chaeta, midbody chaetiger <bold>12</bold> acicula from same. <italic><tp:taxon-name>Syllis armillaris</tp:taxon-name></italic> <bold>13</bold> dorsal simple chaeta, posterior chaetiger <bold>14</bold> bidentate falciger, anterior chaetiger. <italic><tp:taxon-name>Syllis coralicolla</tp:taxon-name></italic> <bold>15</bold> bidentate falciger, anterior chaetiger <bold>16</bold> acicula, posterior chaetiger <bold>17</bold> dorsal simple chaeta from same <bold>18</bold> ventral simple chaeta from same. <italic><tp:taxon-name>Syllis cornuta</tp:taxon-name></italic> <bold>19</bold> dorsal spiniger, anterior chaetiger <bold>20</bold> dorsal bidentate falciger from same <bold>21</bold> dorsal simple chaeta, posterior chaetiger <bold>22</bold> ventral simple chaeta from same. <italic><tp:taxon-name>Syllis gracilis</tp:taxon-name></italic> <bold>23</bold> dorsal falciger, anterior chaetiger <bold>24</bold> ypsiloid simple chaeta, midbody chaetiger. <italic><tp:taxon-name>Syllis prolifera</tp:taxon-name></italic> <bold>25</bold> dorsal simple chaeta, posterior chaetiger <bold>26</bold> dorsal falciger, anterior chaetiger <bold>27</bold> ventral simple chaeta, posterior chaetiger (scale bars: 1 = 1 mm; 2–27 = 10µm).</p></caption><graphic xmlns:xlink="http://www.w3.org/1999/xlink" xlink:href="ZooKeys-117-001-g003.jpg" position="float" orientation="portrait" xlink:type="simple"/></fig></tp:treatment-sec><ref-list><ref id="B9"><mixed-citation xmlns:xlink="http://www.w3.org/1999/xlink" xlink:type="simple"><person-group><name name-style="western"><surname>Day</surname><given-names>JH</given-names></name></person-group> (<year>1967</year>)<article-title> A monograph on the Polychaeta of Southern Africa. Pt. 1 Errantia. Pt. 2. Sedentaria.</article-title><source>British Museum of Natural History Publications</source><volume>656</volume>:<fpage>1</fpage>-<lpage>878</lpage>.</mixed-citation></ref><ref id="B13"><mixed-citation xmlns:xlink="http://www.w3.org/1999/xlink" xlink:type="simple"><person-group><name name-style="western"><surname>Gardiner</surname><given-names>SL</given-names></name></person-group> (<year>1976</year>)<article-title> Errant polychaete annelids from North Carolina.</article-title><source>Journal of the Elisha Mitchell Scientific Society</source><volume>91</volume>:<fpage>77</fpage>-<lpage>220</lpage>.</mixed-citation></ref><ref id="B40"><mixed-citation xmlns:xlink="http://www.w3.org/1999/xlink" xlink:type="simple"><person-group><name name-style="western"><surname>Uebelacker</surname><given-names>JM</given-names></name></person-group> (<year>1984</year>)<article-title> Family Syllidae Grube, 1850</article-title>. In: <person-group><name name-style="western"><surname>Uebelacker</surname><given-names>JM</given-names></name><name name-style="western"><surname>Johnson</surname><given-names>PG</given-names></name></person-group> (<role>Eds</role>) <source>Taxonomic Guide to the Polychaetes of the Northern Gulf of Mexico</source>. <publisher-name>Barry A Vittor &amp; Assoc., Inc.</publisher-name>, <publisher-name>Mobile, Alabama</publisher-name>, IV, <fpage>1</fpage>–<lpage>151</lpage>.</mixed-citation></ref><ref id="B22"><mixed-citation xmlns:xlink="http://www.w3.org/1999/xlink" xlink:type="simple"><person-group><name name-style="western"><surname>Nogueira</surname><given-names>JMM</given-names></name><name name-style="western"><surname>San Martín</surname><given-names>G</given-names></name></person-group> (<year>2002</year>)<article-title> Species of <italic>Syllis</italic> Savigny in Lamarck, 1818 (Polychaeta: Syllidae) living in corals in the state of São Paulo, southeastern Brazil.</article-title><source>Beaufortia</source><volume>52</volume>:<fpage>57</fpage>-<lpage>93</lpage>.</mixed-citation></ref><ref id="B11"><mixed-citation xmlns:xlink="http://www.w3.org/1999/xlink" xlink:type="simple"><person-group><name name-style="western"><surname>Fauvel</surname><given-names>P</given-names></name></person-group> (<year>1923</year>)<article-title> Polychètes errantes.</article-title><source>Faune de France</source><volume>5</volume>:<fpage>1</fpage>-<lpage>488</lpage>.</mixed-citation></ref><ref id="B26"><mixed-citation xmlns:xlink="http://www.w3.org/1999/xlink" xlink:type="simple"><person-group><name name-style="western"><surname>Pettibone</surname><given-names>MH</given-names></name></person-group> (<year>1963</year>)<article-title> Marine polychaete worms of the New England Region. 1. Aphroditidae through Trochochaetidae.</article-title><source>Bulletin of the United States National Museum</source><volume>227</volume>:<fpage>1</fpage>-<lpage>356</lpage>.</mixed-citation></ref><ref id="B18"><mixed-citation xmlns:xlink="http://www.w3.org/1999/xlink" xlink:type="simple"><person-group><name name-style="western"><surname>Imajima</surname><given-names>M</given-names></name></person-group> (<year>1966</year>)<article-title> The Syllidae (Polychaetous Annelids) from Japan. I. Exogoninae.</article-title><source>Publications of the Seto Marine Biological Laboratory</source><volume>13</volume>:<fpage>385</fpage>-<lpage>404</lpage>.</mixed-citation></ref><ref id="B33"><mixed-citation xmlns:xlink="http://www.w3.org/1999/xlink" xlink:type="simple"><person-group><name name-style="western"><surname>San Martín</surname><given-names>G</given-names></name></person-group> (<year>1992</year>)<article-title> <italic>Syllis</italic> Savigny in Lamarck, 1818 (Polychaeta: Syllidae: Syllinae) from Cuba, the Gulf of Mexico, Florida and North Carolina, with a revision of several species described by Verrill.</article-title><source>Bulletin of Marine Science</source><volume>51</volume> (<issue>2</issue>):<fpage>167</fpage>-<lpage>196</lpage>.</mixed-citation></ref><ref id="B35"><mixed-citation xmlns:xlink="http://www.w3.org/1999/xlink" xlink:type="simple"><person-group><name name-style="western"><surname>San Martín</surname><given-names>G</given-names></name></person-group> (<year>2003</year>)<article-title> Annelida, Polychaeta II: Syllidae</article-title>. In: <person-group><name name-style="western"><surname>Ramos</surname><given-names>MA et al.</given-names></name></person-group> (<role>Eds</role>) <source>Fauna Ibérica, vol. 21</source>. <publisher-name>Museo Nacional de Ciencias Naturales. CSIC</publisher-name>, <publisher-loc>Madrid</publisher-loc>, <lpage>554</lpage> pp.</mixed-citation></ref><ref id="B14"><mixed-citation xmlns:xlink="http://www.w3.org/1999/xlink" xlink:type="simple"><person-group><name name-style="western"><surname>Gobin</surname><given-names>JF</given-names></name></person-group> (<year>2010</year>)<article-title> Free-living marine polychaetes (Annelida) inhabiting hard-bottom substrates in Trinidad and Tobago, West Indies.</article-title><source>Revista de Biología Tropical</source><volume>58</volume> (<issue>1</issue>):<fpage>147</fpage>-<lpage>157</lpage>.</mixed-citation></ref></ref-list></tp:taxon-treatment>
