# Supplementary material for: Syllidae (Annelida, Polychaeta) from the Caribbean coast of Venezuela
Source: Zookeys. 2011 Jul 8;(117):1–28. doi: 10.3897/zookeys.117.858 (PMC3192416; doi:10.3897/zookeys.117.858)
Supplement: XML Treatment for Syllis prolifera [file zookeys.117.858-treatment22.xml]

<!DOCTYPE tp:taxon-treatment
  PUBLIC "-//TaxonX//DTD Taxonomic Treatment Publishing DTD v0 20100105//EN" "tax-treatment-NSO.dtd">
<tp:taxon-treatment xmlns:tp="http://www.plazi.org/taxpub"><tp:treatment-meta><mixed-citation publication-type="journal"><person-group><name><surname>Liñero-Arana</surname><given-names>Ildefonso</given-names></name><name><surname>Díaz Díaz</surname><given-names>Oscarn</given-names></name></person-group><article-title>Syllidae (Annelida, Polychaeta)  from the Caribbean coast of Venezuela</article-title><source>Zookeys</source><day>8</day><month>7</month><year>2011</year><volume>2011</volume><issue>117</issue><fpage>1</fpage><lpage>28</lpage><pub-id pub-id-type="doi">10.3897/zookeys.117.858</pub-id></mixed-citation></tp:treatment-meta><tp:nomenclature><tp:taxon-name>
                        	<tp:taxon-name-part taxon-name-part-type="genus">Syllis</tp:taxon-name-part>
                        	<tp:taxon-name-part taxon-name-part-type="species">prolifera</tp:taxon-name-part>
                        <object-id xmlns:xlink="http://www.w3.org/1999/xlink" xlink:type="simple">http://species-id.net/wiki/Syllis_prolifera</object-id>
                        </tp:taxon-name><tp:taxon-authority>Krohn, 1852</tp:taxon-authority><xref ref-type="fig" rid="F3">Figs 3.25–3.27</xref><tp:nomenclature-citation-list><tp:nomenclature-citation><tp:taxon-name>Typosyllis prolifera</tp:taxon-name><comment><xref ref-type="bibr" rid="B18">Imajima 1966</xref>:292, fig. 65a–n.</comment></tp:nomenclature-citation><tp:nomenclature-citation><tp:taxon-name>Syllis (Typosyllis) prolifera</tp:taxon-name><comment><xref ref-type="bibr" rid="B11">Fauvel 1923</xref>:261, fig. 97a–g.–<xref ref-type="bibr" rid="B9">Day 1967</xref>:248, fig. 12.3.g–i.– <xref ref-type="bibr" rid="B10">1973</xref>:30.–<xref ref-type="bibr" rid="B40">Uebelacker 1984</xref>:150–151, fig. 146a–g.</comment></tp:nomenclature-citation><tp:nomenclature-citation><tp:taxon-name>Syllis prolifera</tp:taxon-name><comment><xref ref-type="bibr" rid="B33">San Martín 1992</xref>:171–173, fig. 1E–H.–<xref ref-type="bibr" rid="B38">San Martín and Bone 2001</xref>:617.–<xref ref-type="bibr" rid="B35">San Martín 2003</xref>:344–347, figs. 186–187.–<xref ref-type="bibr" rid="B14">Gobin 2010</xref> (list only).</comment></tp:nomenclature-citation></tp:nomenclature-citation-list></tp:nomenclature><tp:treatment-sec sec-type="Material examined"><title>Material examined:</title><p> BMIL297, (3); BMPL297, (3); BMPL398, (10), BMIL598, (8); all specimens associated with <italic><tp:taxon-name>Chondrila nucula</tp:taxon-name></italic>, 1–2 m depth.</p></tp:treatment-sec><tp:treatment-sec sec-type="Description"><title>Description.</title><p> Length to 25.5 mm,width 0.7 mm. Body with up to 97 chaetigers. Anterior segments with a pair of brown, dorsal, transverse stripes. Prostomium with a pair of anterior eyespots and two pairs of eyes in trapezoidal arrangement. Median antenna with 21–30 articles, lateral ones with 17–23 articles. Dorsal tentacular cirri with 14–28 articles, ventral ones with 8–14 articles. Dorsal cirri alternating longer, with 24–42 articles, and shorter, with 10–19 articles. Dorsal simple chaeta, bifid from mid-body chaetigers (<xref ref-type="fig" rid="F3">Fig. 3.25</xref>). Compound falcigers bidentate and serrated (<xref ref-type="fig" rid="F3">Fig. 3.26</xref>). Ventral simple chaeta bidentate, slender with subdistal serrations (<xref ref-type="fig" rid="F3">Fig. 3.27</xref>), only present on posterior chaetigers. Anterior aciculae slender with blunt tip, posterior ones enlarged distally. Pharynx extending through 5 chaetigers, with 10 marginal papillae encircling middorsal tooth. Proventriculus extending through 5 chaetigers, with 27–35 rows of muscle cells. Pygidium with a pair of anal cirri with 14–29 articles and digitiform midventral cirrus.</p></tp:treatment-sec><tp:treatment-sec sec-type="Distribution"><title>Distribution.</title><p> Japan, Indian Ocean, South Africa, Mediterranean Sea, Atlantic Ocean, Caribbean Sea, Gulf of Mexico.</p></tp:treatment-sec><tp:treatment-sec><!--Section generated to contain objects referenced in tp:taxon-treatment.--><fig id="F3" position="float" orientation="portrait"><label>Figure 3.</label><caption><p><italic><tp:taxon-name>Opisthosyllis</tp:taxon-name></italic> sp. <bold>1</bold> anterior end, dorsal view <bold>2</bold> dorsal long falciger <bold>3, 4</bold> ventral short falcigers <bold>5, 6</bold> aciculae <bold>7</bold> dorsal simple chaeta, posterior chaetiger. <italic><tp:taxon-name>Branchiosyllis exilis</tp:taxon-name></italic> <bold>8</bold> dorsal falciger, anterior chaetiger <bold>9</bold> ventral falciger, midbody chaetiger. <italic><tp:taxon-name>Syllis amica</tp:taxon-name></italic> <bold>10</bold> falciger, anterior chaetiger <bold>11</bold> dorsal simple chaeta, midbody chaetiger <bold>12</bold> acicula from same. <italic><tp:taxon-name>Syllis armillaris</tp:taxon-name></italic> <bold>13</bold> dorsal simple chaeta, posterior chaetiger <bold>14</bold> bidentate falciger, anterior chaetiger. <italic><tp:taxon-name>Syllis coralicolla</tp:taxon-name></italic> <bold>15</bold> bidentate falciger, anterior chaetiger <bold>16</bold> acicula, posterior chaetiger <bold>17</bold> dorsal simple chaeta from same <bold>18</bold> ventral simple chaeta from same. <italic><tp:taxon-name>Syllis cornuta</tp:taxon-name></italic> <bold>19</bold> dorsal spiniger, anterior chaetiger <bold>20</bold> dorsal bidentate falciger from same <bold>21</bold> dorsal simple chaeta, posterior chaetiger <bold>22</bold> ventral simple chaeta from same. <italic><tp:taxon-name>Syllis gracilis</tp:taxon-name></italic> <bold>23</bold> dorsal falciger, anterior chaetiger <bold>24</bold> ypsiloid simple chaeta, midbody chaetiger. <italic><tp:taxon-name>Syllis prolifera</tp:taxon-name></italic> <bold>25</bold> dorsal simple chaeta, posterior chaetiger <bold>26</bold> dorsal falciger, anterior chaetiger <bold>27</bold> ventral simple chaeta, posterior chaetiger (scale bars: 1 = 1 mm; 2–27 = 10µm).</p></caption><graphic xmlns:xlink="http://www.w3.org/1999/xlink" xlink:href="ZooKeys-117-001-g003.jpg" position="float" orientation="portrait" xlink:type="simple"/></fig></tp:treatment-sec><ref-list><ref id="B18"><mixed-citation xmlns:xlink="http://www.w3.org/1999/xlink" xlink:type="simple"><person-group><name name-style="western"><surname>Imajima</surname><given-names>M</given-names></name></person-group> (<year>1966</year>)<article-title> The Syllidae (Polychaetous Annelids) from Japan. I. Exogoninae.</article-title><source>Publications of the Seto Marine Biological Laboratory</source><volume>13</volume>:<fpage>385</fpage>-<lpage>404</lpage>.</mixed-citation></ref><ref id="B11"><mixed-citation xmlns:xlink="http://www.w3.org/1999/xlink" xlink:type="simple"><person-group><name name-style="western"><surname>Fauvel</surname><given-names>P</given-names></name></person-group> (<year>1923</year>)<article-title> Polychètes errantes.</article-title><source>Faune de France</source><volume>5</volume>:<fpage>1</fpage>-<lpage>488</lpage>.</mixed-citation></ref><ref id="B9"><mixed-citation xmlns:xlink="http://www.w3.org/1999/xlink" xlink:type="simple"><person-group><name name-style="western"><surname>Day</surname><given-names>JH</given-names></name></person-group> (<year>1967</year>)<article-title> A monograph on the Polychaeta of Southern Africa. Pt. 1 Errantia. Pt. 2. Sedentaria.</article-title><source>British Museum of Natural History Publications</source><volume>656</volume>:<fpage>1</fpage>-<lpage>878</lpage>.</mixed-citation></ref><ref id="B10"><mixed-citation xmlns:xlink="http://www.w3.org/1999/xlink" xlink:type="simple"><person-group><name name-style="western"><surname>Day</surname><given-names>JH</given-names></name></person-group> (<year>1973</year>)<article-title> New Polychaeta from Beaufort with a key to all species recorded from North Carolina.</article-title><source>NOAA Technical Reports NMFS CIRC</source><volume>375</volume>:<fpage>1</fpage>-<lpage>140</lpage>.</mixed-citation></ref><ref id="B40"><mixed-citation xmlns:xlink="http://www.w3.org/1999/xlink" xlink:type="simple"><person-group><name name-style="western"><surname>Uebelacker</surname><given-names>JM</given-names></name></person-group> (<year>1984</year>)<article-title> Family Syllidae Grube, 1850</article-title>. In: <person-group><name name-style="western"><surname>Uebelacker</surname><given-names>JM</given-names></name><name name-style="western"><surname>Johnson</surname><given-names>PG</given-names></name></person-group> (<role>Eds</role>) <source>Taxonomic Guide to the Polychaetes of the Northern Gulf of Mexico</source>. <publisher-name>Barry A Vittor &amp; Assoc., Inc.</publisher-name>, <publisher-name>Mobile, Alabama</publisher-name>, IV, <fpage>1</fpage>–<lpage>151</lpage>.</mixed-citation></ref><ref id="B33"><mixed-citation xmlns:xlink="http://www.w3.org/1999/xlink" xlink:type="simple"><person-group><name name-style="western"><surname>San Martín</surname><given-names>G</given-names></name></person-group> (<year>1992</year>)<article-title> <italic>Syllis</italic> Savigny in Lamarck, 1818 (Polychaeta: Syllidae: Syllinae) from Cuba, the Gulf of Mexico, Florida and North Carolina, with a revision of several species described by Verrill.</article-title><source>Bulletin of Marine Science</source><volume>51</volume> (<issue>2</issue>):<fpage>167</fpage>-<lpage>196</lpage>.</mixed-citation></ref><ref id="B38"><mixed-citation xmlns:xlink="http://www.w3.org/1999/xlink" xlink:type="simple"><person-group><name name-style="western"><surname>San Martín</surname><given-names>G</given-names></name><name name-style="western"><surname>Bone</surname><given-names>D</given-names></name></person-group> (<year>2001</year>)<article-title> Syllidae (Polychaeta) de praderas de <italic>Thalassia testudinum</italic> en el Parque Nacional Morrocoy (Venezuela).</article-title><source>Revista de Biología Tropical</source><volume>49</volume> (<issue>2</issue>):<fpage>609</fpage>-<lpage>620</lpage>.</mixed-citation></ref><ref id="B35"><mixed-citation xmlns:xlink="http://www.w3.org/1999/xlink" xlink:type="simple"><person-group><name name-style="western"><surname>San Martín</surname><given-names>G</given-names></name></person-group> (<year>2003</year>)<article-title> Annelida, Polychaeta II: Syllidae</article-title>. In: <person-group><name name-style="western"><surname>Ramos</surname><given-names>MA et al.</given-names></name></person-group> (<role>Eds</role>) <source>Fauna Ibérica, vol. 21</source>. <publisher-name>Museo Nacional de Ciencias Naturales. CSIC</publisher-name>, <publisher-loc>Madrid</publisher-loc>, <lpage>554</lpage> pp.</mixed-citation></ref><ref id="B14"><mixed-citation xmlns:xlink="http://www.w3.org/1999/xlink" xlink:type="simple"><person-group><name name-style="western"><surname>Gobin</surname><given-names>JF</given-names></name></person-group> (<year>2010</year>)<article-title> Free-living marine polychaetes (Annelida) inhabiting hard-bottom substrates in Trinidad and Tobago, West Indies.</article-title><source>Revista de Biología Tropical</source><volume>58</volume> (<issue>1</issue>):<fpage>147</fpage>-<lpage>157</lpage>.</mixed-citation></ref></ref-list></tp:taxon-treatment>
