# Supplementary material for: Syllidae (Annelida, Polychaeta) from the Caribbean coast of Venezuela
Source: Zookeys. 2011 Jul 8;(117):1–28. doi: 10.3897/zookeys.117.858 (PMC3192416; doi:10.3897/zookeys.117.858)
Supplement: XML Treatment for Syllis pseudoarmillaris [file zookeys.117.858-treatment23.xml]

<!DOCTYPE tp:taxon-treatment
  PUBLIC "-//TaxonX//DTD Taxonomic Treatment Publishing DTD v0 20100105//EN" "tax-treatment-NSO.dtd">
<tp:taxon-treatment xmlns:tp="http://www.plazi.org/taxpub"><tp:treatment-meta><mixed-citation publication-type="journal"><person-group><name><surname>Liñero-Arana</surname><given-names>Ildefonso</given-names></name><name><surname>Díaz Díaz</surname><given-names>Oscarn</given-names></name></person-group><article-title>Syllidae (Annelida, Polychaeta)  from the Caribbean coast of Venezuela</article-title><source>Zookeys</source><day>8</day><month>7</month><year>2011</year><volume>2011</volume><issue>117</issue><fpage>1</fpage><lpage>28</lpage><pub-id pub-id-type="doi">10.3897/zookeys.117.858</pub-id></mixed-citation></tp:treatment-meta><tp:nomenclature><tp:taxon-name>
                        	<tp:taxon-name-part taxon-name-part-type="genus">Syllis</tp:taxon-name-part>
                        	<tp:taxon-name-part taxon-name-part-type="species">pseudoarmillaris</tp:taxon-name-part>
                        <object-id xmlns:xlink="http://www.w3.org/1999/xlink" xlink:type="simple">http://species-id.net/wiki/Syllis_pseudoarmillaris</object-id>
                        </tp:taxon-name><tp:taxon-authority>Nogueira &amp; San Martín, 2002</tp:taxon-authority><xref ref-type="fig" rid="F4">Figs 4.1–4.5</xref><tp:nomenclature-citation-list><tp:nomenclature-citation><tp:taxon-name>Syllis pseudoarmillaris</tp:taxon-name><comment><xref ref-type="bibr" rid="B22">Nogueira and San Martín 2002</xref>:83–85, figs. 17–18.</comment></tp:nomenclature-citation></tp:nomenclature-citation-list></tp:nomenclature><tp:treatment-sec sec-type="Material examined"><title>Material examined.</title><p> PAPC106, (8), as epibionts on <italic><tp:taxon-name>Americonuphis magna</tp:taxon-name></italic> tubes (Andrews 1891), 0.3–0.6 m depth; GCLB205 (3), fine sand, 1 m depth.</p></tp:treatment-sec><tp:treatment-sec sec-type="Description"><title>Description:</title><p> Length to 9.5 mm,width 0.29 mm. Body with up to 91 chaetigers. Prostomium with two pairs of eyes in trapezoidal arrangement. Antennae moniliform; median antenna with 13–19 articles; lateral ones with 8–12 articles. Palps basally fused. Dorsal tentacular cirri with 14–19 articles, ventral ones with 9–11 articles. Dorsal cirri moniliform, those from chaetiger 1 longer than the following ones, with 15–21 articles; dorsal midbody chaetigers with 9–14 articles, posterior ones with few articles (3–6). Compound falcigers bidentate, with serrated blades (<xref ref-type="fig" rid="F4">Fig. 4.1</xref>). Dorsal and ventral simple chaetae bidentate with subdistal serrations (<xref ref-type="fig" rid="F4">Fig. 4.2, 4.3</xref>) on posterior chaetigers. Anterior acicula subdistally enlarged with blunt tip (<xref ref-type="fig" rid="F4">Fig. 4.4</xref>), posterior acicula subdistally enlarged with bent tip (<xref ref-type="fig" rid="F4">fig. 4.5</xref>). Pharynx extending through 7–9 chaetigers, with distal middorsal large tooth; surrounded by soft papillae; proventriculus extending through 4 chaetigers<bold>,</bold> with 38–41 rows of muscle cells. Pygidium with a pair of anal cirri with 3–5 articles.</p><fig id="F4" position="float" orientation="portrait"><label>Figure 4.</label><caption><p><italic><tp:taxon-name>Syllis pseudoarmillaris</tp:taxon-name></italic> <bold>1</bold> bidentate falciger, anterior chaetiger <bold>2</bold> dorsal simple chaeta, posterior chaetiger <bold>3</bold> ventral simple chaeta from same <bold>4</bold> acicula, anterior chaetiger <bold>5</bold> acicula, posterior chaetiger. <italic><tp:taxon-name>Syllis vittata</tp:taxon-name></italic> <bold>6</bold> dorsal falciger, anterior chaetiger <bold>7</bold> falciger, posterior chaetiger. <italic><tp:taxon-name>Parasphaerosyllis indica</tp:taxon-name></italic> <bold>8</bold> dorsal simple chaeta, midbody chaetiger <bold>9</bold> dorsal falciger, anterior chaetiger <bold>10</bold> acicula, midbody chaetiger. <italic><tp:taxon-name>Myrianida convoluta</tp:taxon-name></italic> <bold>11</bold> bidentate falciger, anterior chaetiger <bold>12</bold> bayonet chaeta, midbody chaetiger (scale bars: 10µm).</p></caption><graphic xmlns:xlink="http://www.w3.org/1999/xlink" xlink:href="ZooKeys-117-001-g004.jpg" position="float" orientation="portrait" xlink:type="simple"/></fig></tp:treatment-sec><tp:treatment-sec sec-type="Distribution"><title>Distribution.</title><p> Brazil, Venezuela.<!--PageBreak--><!--PageBreak--><!--PageBreak--></p></tp:treatment-sec><ref-list><ref id="B22"><mixed-citation xmlns:xlink="http://www.w3.org/1999/xlink" xlink:type="simple"><person-group><name name-style="western"><surname>Nogueira</surname><given-names>JMM</given-names></name><name name-style="western"><surname>San Martín</surname><given-names>G</given-names></name></person-group> (<year>2002</year>)<article-title> Species of <italic>Syllis</italic> Savigny in Lamarck, 1818 (Polychaeta: Syllidae) living in corals in the state of São Paulo, southeastern Brazil.</article-title><source>Beaufortia</source><volume>52</volume>:<fpage>57</fpage>-<lpage>93</lpage>.</mixed-citation></ref></ref-list></tp:taxon-treatment>
