# Supplementary material for: Syllidae (Annelida, Polychaeta) from the Caribbean coast of Venezuela
Source: Zookeys. 2011 Jul 8;(117):1–28. doi: 10.3897/zookeys.117.858 (PMC3192416; doi:10.3897/zookeys.117.858)
Supplement: XML Treatment for Syllis vittata [file zookeys.117.858-treatment24.xml]

<!DOCTYPE tp:taxon-treatment
  PUBLIC "-//TaxonX//DTD Taxonomic Treatment Publishing DTD v0 20100105//EN" "tax-treatment-NSO.dtd">
<tp:taxon-treatment xmlns:tp="http://www.plazi.org/taxpub"><tp:treatment-meta><mixed-citation publication-type="journal"><person-group><name><surname>Liñero-Arana</surname><given-names>Ildefonso</given-names></name><name><surname>Díaz Díaz</surname><given-names>Oscarn</given-names></name></person-group><article-title>Syllidae (Annelida, Polychaeta)  from the Caribbean coast of Venezuela</article-title><source>Zookeys</source><day>8</day><month>7</month><year>2011</year><volume>2011</volume><issue>117</issue><fpage>1</fpage><lpage>28</lpage><pub-id pub-id-type="doi">10.3897/zookeys.117.858</pub-id></mixed-citation></tp:treatment-meta><tp:nomenclature><tp:taxon-name>
                        	<tp:taxon-name-part taxon-name-part-type="genus">Syllis</tp:taxon-name-part>
                        	<tp:taxon-name-part taxon-name-part-type="species">vittata</tp:taxon-name-part>
                        <object-id xmlns:xlink="http://www.w3.org/1999/xlink" xlink:type="simple">http://species-id.net/wiki/Syllis_vittata</object-id>
                        </tp:taxon-name><tp:taxon-authority>Grube, 1840</tp:taxon-authority><xref ref-type="fig" rid="F4">Figs 4.6–4.7</xref><tp:nomenclature-citation-list><tp:nomenclature-citation><tp:taxon-name>Syllis (Typosyllis) vittata</tp:taxon-name><comment><xref ref-type="bibr" rid="B11">Fauvel 1923</xref>:263–264, fig. 98i–l.–<xref ref-type="bibr" rid="B9">Day 1967</xref>:252, Fig. 12.4.m–o.</comment></tp:nomenclature-citation><tp:nomenclature-citation><tp:taxon-name>Syllis vittata</tp:taxon-name><comment> Taylor, 1971:220–222.–<xref ref-type="bibr" rid="B35">San Martín 2003</xref>:430–432, figs. 236–237.</comment></tp:nomenclature-citation></tp:nomenclature-citation-list></tp:nomenclature><tp:treatment-sec sec-type="Material examined"><title>Material examined.</title><p> BMIL803, (8), on rocks covered by <italic><tp:taxon-name>Enteromorpha intestinalis</tp:taxon-name></italic> (Linnaeus), 1–2 m depth.</p></tp:treatment-sec><tp:treatment-sec sec-type="Description"><title>Description.</title><p> Length to 21.5 mm,width 1.1 mm. Body broad with up to 101 chaetigers, with dorsal transverse dark stripe per segment. Prostomium with two pairs of eyes in trapezoidal arrangement. Median antenna with 20–26 articles; lateral ones with 18–24 articles. Palps stout basally fused. Antennae moniliform; median antenna with 23–31 articles, lateral antennae with 20–23 articles. Dorsal tentacular cirri with 30–39 articles, ventral ones with 19–23 articles. Dorsal cirri alternating longer, with 20–27 articles, and shorter, with 19–24 articles. Dorsal simple chaeta bifid serrated, only present on posterior chaetigers. Anterior compound falcigers bidentate and serrated (<xref ref-type="fig" rid="F4">Fig. 4.6</xref>). Posterior compound falcigers with short blades unidentate and serrated (<xref ref-type="fig" rid="F4">Fig. 4.7</xref>). Ventral simple bidentate serrated chaeta, only present on posterior chaetigers. Pharynx extending through 10 chaetigers, with 10 marginal papillae encircling distal tooth. Proventriculus extending through 9 chaetigers, with 37–40 rows of muscle cells. Pygidium with a pair of anal cirri with 9–12 articles and digitiform midventral cirrus.</p></tp:treatment-sec><tp:treatment-sec sec-type="Distribution"><title>Distribution.</title><p> Eastern Atlantic, Mediterranean Sea, Indian Ocean, Florida, Great Caribbean.</p></tp:treatment-sec><tp:treatment-sec><!--Section generated to contain objects referenced in tp:taxon-treatment.--><fig id="F4" position="float" orientation="portrait"><label>Figure 4.</label><caption><p><italic><tp:taxon-name>Syllis pseudoarmillaris</tp:taxon-name></italic> <bold>1</bold> bidentate falciger, anterior chaetiger <bold>2</bold> dorsal simple chaeta, posterior chaetiger <bold>3</bold> ventral simple chaeta from same <bold>4</bold> acicula, anterior chaetiger <bold>5</bold> acicula, posterior chaetiger. <italic><tp:taxon-name>Syllis vittata</tp:taxon-name></italic> <bold>6</bold> dorsal falciger, anterior chaetiger <bold>7</bold> falciger, posterior chaetiger. <italic><tp:taxon-name>Parasphaerosyllis indica</tp:taxon-name></italic> <bold>8</bold> dorsal simple chaeta, midbody chaetiger <bold>9</bold> dorsal falciger, anterior chaetiger <bold>10</bold> acicula, midbody chaetiger. <italic><tp:taxon-name>Myrianida convoluta</tp:taxon-name></italic> <bold>11</bold> bidentate falciger, anterior chaetiger <bold>12</bold> bayonet chaeta, midbody chaetiger (scale bars: 10µm).</p></caption><graphic xmlns:xlink="http://www.w3.org/1999/xlink" xlink:href="ZooKeys-117-001-g004.jpg" position="float" orientation="portrait" xlink:type="simple"/></fig></tp:treatment-sec><ref-list><ref id="B11"><mixed-citation xmlns:xlink="http://www.w3.org/1999/xlink" xlink:type="simple"><person-group><name name-style="western"><surname>Fauvel</surname><given-names>P</given-names></name></person-group> (<year>1923</year>)<article-title> Polychètes errantes.</article-title><source>Faune de France</source><volume>5</volume>:<fpage>1</fpage>-<lpage>488</lpage>.</mixed-citation></ref><ref id="B9"><mixed-citation xmlns:xlink="http://www.w3.org/1999/xlink" xlink:type="simple"><person-group><name name-style="western"><surname>Day</surname><given-names>JH</given-names></name></person-group> (<year>1967</year>)<article-title> A monograph on the Polychaeta of Southern Africa. Pt. 1 Errantia. Pt. 2. Sedentaria.</article-title><source>British Museum of Natural History Publications</source><volume>656</volume>:<fpage>1</fpage>-<lpage>878</lpage>.</mixed-citation></ref><ref id="B35"><mixed-citation xmlns:xlink="http://www.w3.org/1999/xlink" xlink:type="simple"><person-group><name name-style="western"><surname>San Martín</surname><given-names>G</given-names></name></person-group> (<year>2003</year>)<article-title> Annelida, Polychaeta II: Syllidae</article-title>. In: <person-group><name name-style="western"><surname>Ramos</surname><given-names>MA et al.</given-names></name></person-group> (<role>Eds</role>) <source>Fauna Ibérica, vol. 21</source>. <publisher-name>Museo Nacional de Ciencias Naturales. CSIC</publisher-name>, <publisher-loc>Madrid</publisher-loc>, <lpage>554</lpage> pp.</mixed-citation></ref></ref-list></tp:taxon-treatment>
