# Supplementary material for: Syllidae (Annelida, Polychaeta) from the Caribbean coast of Venezuela
Source: Zookeys. 2011 Jul 8;(117):1–28. doi: 10.3897/zookeys.117.858 (PMC3192416; doi:10.3897/zookeys.117.858)
Supplement: XML Treatment for Parasphaeropsyllis indica [file zookeys.117.858-treatment25.xml]

<!DOCTYPE tp:taxon-treatment
  PUBLIC "-//TaxonX//DTD Taxonomic Treatment Publishing DTD v0 20100105//EN" "tax-treatment-NSO.dtd">
<tp:taxon-treatment xmlns:tp="http://www.plazi.org/taxpub"><tp:treatment-meta><mixed-citation publication-type="journal"><person-group><name><surname>Liñero-Arana</surname><given-names>Ildefonso</given-names></name><name><surname>Díaz Díaz</surname><given-names>Oscarn</given-names></name></person-group><article-title>Syllidae (Annelida, Polychaeta)  from the Caribbean coast of Venezuela</article-title><source>Zookeys</source><day>8</day><month>7</month><year>2011</year><volume>2011</volume><issue>117</issue><fpage>1</fpage><lpage>28</lpage><pub-id pub-id-type="doi">10.3897/zookeys.117.858</pub-id></mixed-citation></tp:treatment-meta><tp:nomenclature><tp:taxon-name>
                        	<tp:taxon-name-part taxon-name-part-type="genus">Parasphaeropsyllis</tp:taxon-name-part>
                        	<tp:taxon-name-part taxon-name-part-type="species">indica</tp:taxon-name-part>
                        <object-id xmlns:xlink="http://www.w3.org/1999/xlink" xlink:type="simple">http://species-id.net/wiki/Parasphaeropsyllis_indica</object-id>
                        </tp:taxon-name><tp:taxon-authority>Monro, 1937</tp:taxon-authority><xref ref-type="fig" rid="F4">Figs 4.8–4.10</xref><tp:nomenclature-citation-list><tp:nomenclature-citation><tp:taxon-name>Parasphaeropsyllis indica</tp:taxon-name><comment><xref ref-type="bibr" rid="B27">Rioja 1958</xref>:246–251, figs. 21, 22, 26, 27.–<xref ref-type="bibr" rid="B44">Westheide 1974</xref>:64–66, figs. 27–29.–<xref ref-type="bibr" rid="B32">San Martín 1991</xref>:234.–<xref ref-type="bibr" rid="B34">1994</xref>:130.</comment></tp:nomenclature-citation></tp:nomenclature-citation-list></tp:nomenclature><tp:treatment-sec sec-type="Material examined"><title>Material examined.</title><p> BMMQ205, (19); BMLV101, (8); GCET103, (22), inside dead <italic><tp:taxon-name>Millepora alcicornis</tp:taxon-name></italic>, 1–2 m depth; BMPL398, (24), associated with <italic><tp:taxon-name>Aplysina fistularis</tp:taxon-name></italic>, 1–3 m depth.</p></tp:treatment-sec><tp:treatment-sec sec-type="Description"><title>Description.</title><p> Length to 9.5 mm,width 0.6 mm. Body slender with up to 106 chaetigers. Prostomium with two pairs of lentigerous eyes in trapezoidal arrangement. Median antenna with 18–21 articles, lateral ones with 13–15 articles. Dorsal tentacular cirri with 32–51 articles, ventral ones with 18–23 articles. Dorsal cirri alternating longer, with 21–33 articles, and shorter, with 19–22 articles. Large, ovoid dorsal cirri with small distal button, from chaetigers 24. Dorsal simple chaeta with blunt end and subdistally serrated (<xref ref-type="fig" rid="F4">Fig. 4.8</xref>). Compound falcigers bidentate and serrated (<xref ref-type="fig" rid="F4">Fig. 4.9</xref>). Ventral simple chaeta bidentate, slender. Acicula subdistally enlarged, with acuminate, oblique tip (<xref ref-type="fig" rid="F4">Fig. 4.10</xref>). Pharynx extending through 6 chaetigers, with 10 marginal papillae encircling anterior tooth. Proventriculus extending through 3–5 chaetigers, with 25–28 rows of muscle cells.</p></tp:treatment-sec><tp:treatment-sec sec-type="Distribution"><title>Distribution.</title><p> Circumtropical.</p></tp:treatment-sec><tp:treatment-sec><!--Section generated to contain objects referenced in tp:taxon-treatment.--><fig id="F4" position="float" orientation="portrait"><label>Figure 4.</label><caption><p><italic><tp:taxon-name>Syllis pseudoarmillaris</tp:taxon-name></italic> <bold>1</bold> bidentate falciger, anterior chaetiger <bold>2</bold> dorsal simple chaeta, posterior chaetiger <bold>3</bold> ventral simple chaeta from same <bold>4</bold> acicula, anterior chaetiger <bold>5</bold> acicula, posterior chaetiger. <italic><tp:taxon-name>Syllis vittata</tp:taxon-name></italic> <bold>6</bold> dorsal falciger, anterior chaetiger <bold>7</bold> falciger, posterior chaetiger. <italic><tp:taxon-name>Parasphaerosyllis indica</tp:taxon-name></italic> <bold>8</bold> dorsal simple chaeta, midbody chaetiger <bold>9</bold> dorsal falciger, anterior chaetiger <bold>10</bold> acicula, midbody chaetiger. <italic><tp:taxon-name>Myrianida convoluta</tp:taxon-name></italic> <bold>11</bold> bidentate falciger, anterior chaetiger <bold>12</bold> bayonet chaeta, midbody chaetiger (scale bars: 10µm).</p></caption><graphic xmlns:xlink="http://www.w3.org/1999/xlink" xlink:href="ZooKeys-117-001-g004.jpg" position="float" orientation="portrait" xlink:type="simple"/></fig></tp:treatment-sec><ref-list><ref id="B27"><mixed-citation xmlns:xlink="http://www.w3.org/1999/xlink" xlink:type="simple"><person-group><name name-style="western"><surname>Rioja</surname><given-names>E</given-names></name></person-group> (<year>1958</year>)<article-title> Estudios anelidológicos. XXII. Datos para el conocimiento de la fauna de anélidos poliquetos de las costas orientales de México.</article-title><source>Anales del Instituto de Biología, Universidad Nacional Autónoma de México</source><volume>29</volume>:<fpage>219</fpage>-<lpage>301</lpage>.</mixed-citation></ref><ref id="B44"><mixed-citation xmlns:xlink="http://www.w3.org/1999/xlink" xlink:type="simple"><person-group><name name-style="western"><surname>Westheide</surname><given-names>W</given-names></name></person-group> (<year>1974</year>)<article-title> Interstitielle Fauna von Galapagos. 11. Pisionidae, Hesionidae, Pilargidae, Syllidae (Polychaeta)</article-title>. <source>Mikrofauna des Meeresbodens</source><volume>44</volume>: <fpage>195</fpage>–<lpage>338</lpage>.</mixed-citation></ref><ref id="B32"><mixed-citation xmlns:xlink="http://www.w3.org/1999/xlink" xlink:type="simple"><person-group><name name-style="western"><surname>San Martín</surname><given-names>G</given-names></name></person-group> (<year>1991</year>)<article-title> Syllinae (Polychaeta: Syllidae) from Cuba and the Gulf of Mexico.</article-title><source>Bulletin of Marine Science</source><volume>48</volume> (<issue>2</issue>):<fpage>227</fpage>-<lpage>235</lpage>.</mixed-citation></ref><ref id="B34"><mixed-citation xmlns:xlink="http://www.w3.org/1999/xlink" xlink:type="simple"><person-group><name name-style="western"><surname>San Martín</surname><given-names>G</given-names></name></person-group> (<year>1994</year>)<article-title> Autolytinae (Polychaeta, Syllidae) from Cuba and north American Atlantic Ocean.</article-title><source>Mémoires du Muséum National d´Histoire Naturelle</source><volume>162</volume>:<fpage>167</fpage>-<lpage>196</lpage>.</mixed-citation></ref></ref-list></tp:taxon-treatment>
