# Supplementary material for: Syllidae (Annelida, Polychaeta) from the Caribbean coast of Venezuela
Source: Zookeys. 2011 Jul 8;(117):1–28. doi: 10.3897/zookeys.117.858 (PMC3192416; doi:10.3897/zookeys.117.858)
Supplement: XML Treatment for Myrianida convoluta [file zookeys.117.858-treatment26.xml]

<!DOCTYPE tp:taxon-treatment
  PUBLIC "-//TaxonX//DTD Taxonomic Treatment Publishing DTD v0 20100105//EN" "tax-treatment-NSO.dtd">
<tp:taxon-treatment xmlns:tp="http://www.plazi.org/taxpub"><tp:treatment-meta><mixed-citation publication-type="journal"><person-group><name><surname>Liñero-Arana</surname><given-names>Ildefonso</given-names></name><name><surname>Díaz Díaz</surname><given-names>Oscarn</given-names></name></person-group><article-title>Syllidae (Annelida, Polychaeta)  from the Caribbean coast of Venezuela</article-title><source>Zookeys</source><day>8</day><month>7</month><year>2011</year><volume>2011</volume><issue>117</issue><fpage>1</fpage><lpage>28</lpage><pub-id pub-id-type="doi">10.3897/zookeys.117.858</pub-id></mixed-citation></tp:treatment-meta><tp:nomenclature><tp:taxon-name>
                        	<tp:taxon-name-part taxon-name-part-type="genus">Myrianida</tp:taxon-name-part>
                        	<tp:taxon-name-part taxon-name-part-type="species">convoluta</tp:taxon-name-part>
                        <object-id xmlns:xlink="http://www.w3.org/1999/xlink" xlink:type="simple">http://species-id.net/wiki/Myrianida_convoluta</object-id>
                        </tp:taxon-name><tp:taxon-authority>(Cognetti, 1953)</tp:taxon-authority><xref ref-type="fig" rid="F1">Figs 4.11–4.12</xref><tp:nomenclature-citation-list><tp:nomenclature-citation><tp:taxon-name>Autolytus convolutus</tp:taxon-name><comment><xref ref-type="bibr" rid="B5">Cognetti 1953</xref>:323–332, figs 1–12.–1957:71–72, fig. 15A–B.– <xref ref-type="bibr" rid="B6">Ben-Eliahu 1972</xref>: 217–218, fig. 14A–D.–<xref ref-type="bibr" rid="B2">Amaral and Nonato 1975: 235–236</xref>.– <xref ref-type="bibr" rid="B7">Ben-Eliahu 1977</xref>: 85–86, fig. 12.–<xref ref-type="bibr" rid="B34">San Martín 1994</xref>:271.</comment></tp:nomenclature-citation><tp:nomenclature-citation><tp:taxon-name>Autolytus (Regulatus) convolutus</tp:taxon-name><comment><xref ref-type="bibr" rid="B18">Imajima 1966</xref>:47–49, fig. 12A–H.</comment></tp:nomenclature-citation><!--PageBreak--><!--PageBreak--><!--PageBreak--><tp:nomenclature-citation><tp:taxon-name>Autolytus convolutus</tp:taxon-name><comment><xref ref-type="bibr" rid="B35">San Martín 2003</xref>:483–486, figs 265–266.</comment></tp:nomenclature-citation><tp:nomenclature-citation><tp:taxon-name>Myrianida convoluta</tp:taxon-name><comment><xref ref-type="bibr" rid="B24">Nygren 2004</xref>:125–126, fig. 60A–D.</comment></tp:nomenclature-citation></tp:nomenclature-citation-list></tp:nomenclature><tp:treatment-sec sec-type="Material examined"><title>Material examined.</title><p> GCPG198, (2), on artificial substrate (PVC pipe), 1 m depth; BMC101, (1), inside dead <italic><tp:taxon-name>Millepora alcicornis</tp:taxon-name></italic>, 1–2 m depth.</p></tp:treatment-sec><tp:treatment-sec sec-type="Description"><title>Description.</title><p> Length to 2.6 mm,width 0.2 mm. Body slender with up to 14 chaetigers, without stolons. Prostomium with a pair of anterior eyespots and two posterior pairs of lentigerous eyes in trapezoidal arrangement. Median antenna longer than lateral ones. Palps fused. Nuchal organs extending to chaetiger 2. Dorsal tentacular cirri as long as lateral antennae; ventral ones shorter. Dorsal cirri of chaetiger 1 as long as median antenna, remaining dorsal cirri short, digitiform. Compound bidentate chaetae with short serrated blades, with small distal tooth and broad subdistal one (<xref ref-type="fig" rid="F4">Fig. 4.11</xref>). Slender bayonet chaetae from chaetiger 4–11 (<xref ref-type="fig" rid="F4">Fig. 4.12</xref>). Pharynx with many circumvolutions. Trepan with 9 equal teeth. Proventriculus in chaetigers 8–10 with 19–20 rows of muscle cells. Pygidium with a pair of anal cirri.</p></tp:treatment-sec><tp:treatment-sec sec-type="Distribution"><title>Distribution.</title><p> North Pacific, Suez Canal, Japan, North Atlantic, Mediterranean, Great Caribbean.</p></tp:treatment-sec><tp:treatment-sec><!--Section generated to contain objects referenced in tp:taxon-treatment.--><fig id="F1" position="float" orientation="portrait"><label>Figure 1.</label><caption><p><italic><tp:taxon-name>Odontosyllis enopla</tp:taxon-name></italic> <bold>1</bold> bidentate falciger, midbody chaetiger <bold>2</bold> dorsal simple chaeta, posterior chaetiger <bold>3</bold> ventral simple chaeta <bold>4</bold> acicula. <italic><tp:taxon-name>Odontosyllis guillermoi</tp:taxon-name></italic> <bold>5</bold> bidentate falciger, anterior chaetiger <bold>6</bold> bidentate falciger, midbody chaetiger <bold>7-10</bold> aciculae, anterior chaetiger. <italic><tp:taxon-name>Syllides floridanus</tp:taxon-name></italic> <bold>11</bold> long bidentate falciger, anterior chaetiger <bold>12</bold> short bidentate falciger, midbody chaetiger <bold>13</bold> bidentate falciger from same <bold>14</bold> neuroacicula, midbody chaetiger. <italic><tp:taxon-name>Salvatoria clavata</tp:taxon-name></italic> <bold>15</bold> dorsal simple chaeta, anterior chaetiger <bold>16</bold> ventral bidentate falciger, midbody chaetiger <bold>17</bold> ventral simple chaeta, posterior chaetiger. <italic><tp:taxon-name>Salvatoria limbata</tp:taxon-name></italic> <bold>18</bold> unidentate serrated falciger, midbody chaetiger <bold>19</bold> unidentate smooth falciger from same <bold>20</bold> bidentate falciger, midbody chaetiger <bold>21</bold> acicula from same. <italic><tp:taxon-name>Sphaerosyllis longicauda</tp:taxon-name></italic> <bold>22</bold> dorsal simple chaeta, anterior chaetiger <bold>23</bold> bidentate falciger, midbody chaetiger <bold>24</bold> acicula from same. <italic><tp:taxon-name>Sphaerosyllis piriferopsis</tp:taxon-name></italic> <bold>25</bold> dorsal unidentate falciger, anterior chaetiger <bold>26</bold> ventral unidentate falciger from same <bold>27</bold> acicula, midbody chaetiger (scale bars: 10µm).</p></caption><graphic xmlns:xlink="http://www.w3.org/1999/xlink" xlink:href="ZooKeys-117-001-g001.jpg" position="float" orientation="portrait" xlink:type="simple"/></fig><fig id="F4" position="float" orientation="portrait"><label>Figure 4.</label><caption><p><italic><tp:taxon-name>Syllis pseudoarmillaris</tp:taxon-name></italic> <bold>1</bold> bidentate falciger, anterior chaetiger <bold>2</bold> dorsal simple chaeta, posterior chaetiger <bold>3</bold> ventral simple chaeta from same <bold>4</bold> acicula, anterior chaetiger <bold>5</bold> acicula, posterior chaetiger. <italic><tp:taxon-name>Syllis vittata</tp:taxon-name></italic> <bold>6</bold> dorsal falciger, anterior chaetiger <bold>7</bold> falciger, posterior chaetiger. <italic><tp:taxon-name>Parasphaerosyllis indica</tp:taxon-name></italic> <bold>8</bold> dorsal simple chaeta, midbody chaetiger <bold>9</bold> dorsal falciger, anterior chaetiger <bold>10</bold> acicula, midbody chaetiger. <italic><tp:taxon-name>Myrianida convoluta</tp:taxon-name></italic> <bold>11</bold> bidentate falciger, anterior chaetiger <bold>12</bold> bayonet chaeta, midbody chaetiger (scale bars: 10µm).</p></caption><graphic xmlns:xlink="http://www.w3.org/1999/xlink" xlink:href="ZooKeys-117-001-g004.jpg" position="float" orientation="portrait" xlink:type="simple"/></fig></tp:treatment-sec><ref-list><ref id="B5"><mixed-citation xmlns:xlink="http://www.w3.org/1999/xlink" xlink:type="simple"><person-group><name name-style="western"><surname>Cognetti</surname><given-names>G</given-names></name></person-group> (<year>1953</year>)<article-title> Osservazioni sulla biologia riproduttiva di una nuova specie di <italic>Autolytus</italic> del golfo di Napoli</article-title>. <source>Archivio Zoologico Italiano</source><volume>38</volume>: <fpage>323</fpage>–<lpage>332</lpage>.</mixed-citation></ref><ref id="B6"><mixed-citation xmlns:xlink="http://www.w3.org/1999/xlink" xlink:type="simple"><person-group><name name-style="western"><surname>Ben–Eliahu</surname><given-names>MN</given-names></name></person-group> (<year>1972</year>)<article-title> Polychaeta errantia of the Suez canal</article-title>. <source>Israel Journal of Zoology</source><volume>21</volume>: <fpage>189</fpage>–<lpage>237</lpage>.</mixed-citation></ref><ref id="B2"><mixed-citation xmlns:xlink="http://www.w3.org/1999/xlink" xlink:type="simple"><person-group><name name-style="western"><surname>Amaral</surname><given-names>CZ</given-names></name><name name-style="western"><surname>Nonato</surname><given-names>EF</given-names></name></person-group> (<year>1975</year>)<article-title> Algunos anélidos poliquetos encontrados en paneles de substrato artificial en el golfo de Cariaco, Cumaná, Venezuela</article-title>. <source>Boletín del Instituto Oceanográfico Universidad de Oriente</source><volume>14</volume>: <fpage>233</fpage>–<lpage>242</lpage>.</mixed-citation></ref><ref id="B7"><mixed-citation xmlns:xlink="http://www.w3.org/1999/xlink" xlink:type="simple"><!--PageBreak--><!--PageBreak--><!--PageBreak--><person-group><name name-style="western"><surname>Ben–Eliahu</surname><given-names>MN</given-names></name></person-group> (<year>1977</year>)<article-title> Polychaete cryptofauna from rims of similar intertidal vermetid reefs on the Mediterranean coast of Israel and in the Gulf of Elat: Exogoninae and Autolytinae (Polychaeta Errantia: Syllidae)</article-title>. <source>Israel Journal of Zoology</source><volume>26</volume>: <fpage>59</fpage>–<lpage>99</lpage>.</mixed-citation></ref><ref id="B34"><mixed-citation xmlns:xlink="http://www.w3.org/1999/xlink" xlink:type="simple"><person-group><name name-style="western"><surname>San Martín</surname><given-names>G</given-names></name></person-group> (<year>1994</year>)<article-title> Autolytinae (Polychaeta, Syllidae) from Cuba and north American Atlantic Ocean.</article-title><source>Mémoires du Muséum National d´Histoire Naturelle</source><volume>162</volume>:<fpage>167</fpage>-<lpage>196</lpage>.</mixed-citation></ref><ref id="B18"><mixed-citation xmlns:xlink="http://www.w3.org/1999/xlink" xlink:type="simple"><person-group><name name-style="western"><surname>Imajima</surname><given-names>M</given-names></name></person-group> (<year>1966</year>)<article-title> The Syllidae (Polychaetous Annelids) from Japan. I. Exogoninae.</article-title><source>Publications of the Seto Marine Biological Laboratory</source><volume>13</volume>:<fpage>385</fpage>-<lpage>404</lpage>.</mixed-citation></ref><ref id="B35"><mixed-citation xmlns:xlink="http://www.w3.org/1999/xlink" xlink:type="simple"><person-group><name name-style="western"><surname>San Martín</surname><given-names>G</given-names></name></person-group> (<year>2003</year>)<article-title> Annelida, Polychaeta II: Syllidae</article-title>. In: <person-group><name name-style="western"><surname>Ramos</surname><given-names>MA et al.</given-names></name></person-group> (<role>Eds</role>) <source>Fauna Ibérica, vol. 21</source>. <publisher-name>Museo Nacional de Ciencias Naturales. CSIC</publisher-name>, <publisher-loc>Madrid</publisher-loc>, <lpage>554</lpage> pp.</mixed-citation></ref><ref id="B24"><mixed-citation xmlns:xlink="http://www.w3.org/1999/xlink" xlink:type="simple"><person-group><name name-style="western"><surname>Nygren</surname><given-names>A</given-names></name></person-group> (<year>2004</year>)<article-title> Revision of Autolytinae (Syllidae: Polychaeta)</article-title>. <source>Zootaxa</source><volume>680</volume>: <fpage>1</fpage>–<lpage>314</lpage>.<!--PageBreak--><!--PageBreak--><!--PageBreak--></mixed-citation></ref></ref-list></tp:taxon-treatment>
